# Supplementary material for: Altered brain connectivity in hyperkinetic movement disorders: A review of resting-state fMRI
Source: Neuroimage Clin. 2022 Dec 24;37:103302. doi: 10.1016/j.nicl.2022.103302 (PMC9868884; doi:10.1016/j.nicl.2022.103302)
Supplement: Supplementary data 4 [file mmc4.xlsx]

## Sheet: General
Main results are reported according to the patients > healthy controls contrast
Abbreviations

## Sheet: Ataxia
First Author	Publication year	Participants	Methods	Main results
Jiang	2019	SAOA (n = 37), 59% M, age 62.4 ± 9.5	3T, two centers (same gradient system, coils, software and protocols)	No group differences in ALFF and DC in cerebellar areas
		Age- and gender-matched HC (n = 49), 59% F, age 65.1 ± 6.9	Between-group analysis
			ALFF and DC in cerebellum (lobules I-I-VI, IX, X, and vermis portion related to lobule VIIIa/b)
Ren	2019	MSA-c (n= 18), 56% F, age 57.6 ± 1.3	3T	↓ ALFF in L cerebellum VIIB + VIII + IX, L Crus 1 and Vermis 7
		Age- and gender-matched HC (n= 18), 61% F, age 57.6 ± 1.2	Between- and within-group analyses	↓ FC between seed L cerebellum VIII and bilateral cerebellum anterior lobe, bilateral pons, L dentate and R inferior parietal lobule
			Clinical measures: Unified Multiple System Atrophy Rating Scale (UMSARS; severity)	(-) correlation between UMSARS and FC between seed L cerebellum VIII and L parahippocampus (r = -0.64), inferior parietal lobule (r = -0.62), R lingual gyrus (r = -0.55)
			ALFF, seed-based whole brain FC analysis
			Seed: L cerebellum VIII
Cocozza	2018	FRDA (n = 24), 63% M, age 31.3 ± 15.0	3T	↑ FC between seed bilateral paracingulate gyrus and R medial frontal gyrus, between seed R superior frontal gyrus and bilateral angular gyri, and between seed L middle temporal gyrus and cingulate gyrus
		Age- and gender-matched HC (n= 24) 63% M, 30.7 ± 15.5	Between- and within-group analyses	↓ FC between seed R medial frontal gyrus and L cerebellum lobule VI + vermis
			Clinical measures: disease duration, Scale for the Assessment and Rating of Ataxia (SARA; severity), number of GAA triplets	No correlation between clinical measures and regions with altered FC
			Seed-based whole brain FC analysis
			Seeds: 39 different cortical regions potentially related to executive and cognitive functions compromised in FRDA patients
Pereira	2017	SCA6 (n = 12), 92% F, age 61 ± 8	3T	↑ GE in VN (bilateral lingual gyrus, bilateral lateral occipital cortex, bilateral occipital poles, bilateral cuneal cortex, bilateral superior parietal lobule)
		Age- and gender-matched HC (n = 14), 64% F, age 54 ± 12	Between- and within-group analyses	(+) correlation between ICARS and GE in visual network (r = 0.41)
			Clinical measures: International Cooperative Ataxia Rating Scale (ICARS; severity)	(-) correlation between ICARS and GE in FPN (r = -0.40)
			Graph-based network analysis
			Networks examined: DMN, FPN, SMN, SN, VN
Hernandez-Castillo	2015	SCA2 (n = 14), 64% F, age 37.3 ± 15.9	3T	↑ FC between seed R anterior cerebellum and L middle temporal gyrus, bilateral precuneus, and between seed L anterior cerebellum and L middle frontal gyrus, L thalamus
		Age- and gender-matched HC (n = 14), 57% F, age 41.7 ± 12.8	Between- and within-group analyses	↓ FC between seed R posterior cerebellum and R inferior semi-lunar lobule, R anterior cerebellum culmen, L superior frontal gyrus, and between seed L posterior cerebellum and L cerebellum inferior semi-lunar, R anterior cerebellum culmen
			Clinical measures: SARA	↑ FC in DMN (R posterior cingulate gyrus) and FPN (bilateral middle frontal gyrus and bilateral inferior parietal lobe)
			Seed-based whole brain FC analysis, ICA	↓ FC in CN (L posterior cerebellum)
			Seeds: 4 cerebellar areas which showed highest cerebellar gray matter atrophy compared to healthy controls	(+) correlation between SARA and FC between R posterior cerebellum (R crus 1) and L superior frontal gyrus (r = 0.73)
			Networks examined: CN, DMN, FPN	(-) correlation between SARA and FC in CN (r = -0.71)
Cocozza	2015	SCA2 (n = 19), 53% M, age 37.3 ± 16.1	3T	↓ FC in R FPN (L cerebellum lobule VI, cerebellar vermis (6), L cerebellum lobule VIIa crus 1), DMN (bilateral rectal gyrus, L inferior frontal gyrus pars orbitalis, L insula, L temporal pole)
		Age- and gender-matched HC (n = 29), 52% M, age 40.3 ± 10.8	Between- and within-group analyses	No correlation between clinical measures and regions with altered FC
			Clinical measures: age of onset, disease duration, number of CAG triplets, SARA
			ICA
			Networks examined: DMN, SMN, ECN, FPN, VN
Hernandez-Castillo	2013	SCA7 (n = 26), 58% M, age 39.4 ± 14.7	3T	↑ FC between seed R lingual gyrus and R semilunar posterior cerebellum (R crus II) and L inferior parietal lobule, seed R cerebellum posterior (R crus II) and R lingual gyrus, seed L cerebellum anterior (4,5) and L precuneus, and seed R precentral gyrus and L inferior frontal gyrus (pars orbitalis)
		Age- and gender-matched HC (n= 26), 58% M, age 38.5	Between- and within-group analyses	↓ FC between seed R cerebellum posterior and L superior frontal gyrus (dorsolateral), seed R precuneus and R inferior frontal gyrus, seed R lingual gyrus and bilateral postcentral gyrus, and seed L precentral gyrus and L lingual gyrus
			Clinical measures: disease duration, number of CAG triplets	(-) correlation between number of CAG triplets and FC between R anterior cerebellum and L superior frontal gyrus (r = -0.58) and L parahippocampal gyrus (r = -0.52), and between disease duration and FC between R anterior cerebellum (crus 1 ) and L superior frontal gyrus (r = -0.34)
			Seed-based whole brain FC analysis
			Seeds: 12 brain areas which showed gray matter atrophy compared to healthy controls
Chen	2022	SCA3 (n = 41), 56% M, age 40.5 ± 12.1	3T	↑ Global network measures (e.g., small-worldness, normalized clustering coefficient, modularity)
		Age- and gender-matched HC (n= 41), 59% M, age 40.1 ± 11.6	Between- and within-group analyses	↑ clustering coefficient in bilateral cuneus, R cerebellar lobule IV-V and VI
			Clinical measures: age of onset, disease duration, number of CAG triplets, ICARS and SARA	↓ clustering coefficient in R middle frontal gyrus
			Graph-based network analysis	↓ local efficiency in R middle temporal gyrus
				(+) correlation between disease duration and FC between R posterior cingulate gyrus and L cerebellum 3 (r = 0.73), L inferior occipital gyrus and R cerebellum 9 (r = 0.71)
				(-) correlation between disease duration and FC between bilateral calcarine and R caudate (= -0.66)
				(-) correlation between ICARS dysarthria and shortest path length in bilateral cuneus (r = -0.42)

## Sheet: Chorea
First Author	Publication year	Participants	Methods	Main results
Sánchez-Castañeda	2017	HD (n = 10), 60% M, age 38.5 ± 18.8	3T	↑ FC in SMN
		Age- and gender-matched HC (n = 10), 60% M, age 37.6 ± 15.7	Between- and within-group analyses	↑ FC in DMN
			Clinical measures: Unified Huntington’s Disease Rating Scale (UHDRS; severity), number of CAG triplets	(-) correlation between number of CAG triplets and nodal degree in posterior cingulate cortex (r = -0.70)
			Seed-based FC analysis (seeds were used to obtain DMN and SMN connectivity maps), graph-based network analysis
			Seeds: posterior cingulate cortex and SMA
Sarappa	2016	HD (n = 28), 61% M, age 41.6 ± 9.6	3T	↑ fALFF in bilateral cerebellum (VIII + IX), R inferior temporal gyrus
		Age- and gender-matched (n = 40), 55% F, age 37.4 ± 13.5	Between- and within-group analyses	↓ fALFF in bilateral superior and inferior parietal lobule, L supramarginal gyrus
			Clinical measures: UHDRS motor score	↑ ReHo in R inferior temporal gyrus, R middle orbital gyrus (middle frontal gyrus, orbital part) + R superior orbital gyrus (superior frontal gyrus, orbital part), R rectal gyrus, R thalamus
			fALFF analysis, ReHo analysis	↓ ReHo in L putamen, cerebellar vermis (III), L cerebellum (VI + IV-V), R cerebellum (III)
				No correlation between clinical measures and fALFF and ReHo
Gargouri	2016	HD (n= 18), age 51.3 ± 7.4	3T	↓ whole brain: average shortest path length
		Age- and gender-matched HC (n = 18), 50% M, age 44.0 ± 10.1	Between- and within-group analyses	↑ degree in associative and limbic networks
			Clinical measures: UHDRS	↓ clustering in SMN
			Graph-based network analysis	(+) correlation between UHDRS and degree in associative and limbic networks
			Networks were defined using 182 brain regions (corticobasal areas and thalamus)
			Networks examined: associative (visual and auditory cortex), limbic and SMN
Liu	2016	HD (n = 10), 90% F, age 45.0 ± 9.1	3T	↑ ALFF in bilateral inferior temporal gyrus, L superior frontal gyrus
		Age- and gender-matched HC (n = 20), 90% F, 45.4 ± 8.4	Between- and within-group analyses	↓ ALFF in R precuneus and R angular gyrus
			Clinical measures: disease duration, UHDRS motor score, UHDRS total functional capacity (TFC) score	No correlation between clinical measures and ALFF
			ALFF analysis
Müller	2016	HD (n = 34), 71% M, age 48.0 ± 8.0	3T	↓ FC of R caudate in the basal ganglia-thalamic network
		Age- and gender-matched HC (n = 32), 63% M, age 47.0 ± 9.0	Between- and within-group analyses	↓ FC of L insula and L agranular gyrus (L precentral gyrus) in the motor network
			Clinical measures: UHDRS motor score	(-) correlation between UHDRS motor score and FC of left insula in the motor network
			Seed-based whole-brain FC analysis (seeds were used to obtain motor network and basal ganglia-thalamic network), seed-to-seed FC analysis	No difference in seed-to-seed FC analysis
			Seeds for whole brain FC analysis: motor cortex for motor network, caudate nucleus for basal ganglia-thalamic network
			Seeds for seed-to-seed analysis: L thalamus and somatosensory cortex
Wolf	2015	HD (n = 20), 70% M, age 48.5 ± 9.1	3T	No group differences in whole brain FC analysis
		Age-, gender- and education-matched HC (n = 20), 65% M, age 46.7 ± 9.2	Between- and within-group analyses	(-) correlation between disease burden (r = -0.56) and UHDRS motor score (r = -0.49) and FC between seed cerebellar lobule VIIa and paracentral lobule*
			Clinical measures: disease burden, disease duration, UHDRS motor score, UHDRS "oculomotor" score	*Uncorrected for multiple comparisons
			Seed-based whole brain FC analysis
			Seed: R cerebellar lobule VIIa
Wolf	2014	HD (n = 20), 70% M, age 48.5 ± 9.1	3T	↑ FC of bilateral caudate (striatal), R SMA (motor), L inferior frontal gyrus (opercular part) & L middle frontal gyrus
		Age-, gender- and education-matched HC (n = 20), 65% M, age 46.7 ± 9.2	Between-and within-group analyses	↓ FC of middle cingulate gyrus (left lateral prefrontal), L middle temporal gyrus (right lateral prefrontal)
			Clinical measures: disease burden, disease duration, UHDRS motor score, number of CAG triplets	(+) correlation between UHDRS motor score and FC of L SMA (r = 0.44) and anterior cingulate cortex (r = 0.43)*
			ICA (components were identified using three a priori masks for spatial sorting)	(-) correlation between number of CAG triplets and FC of L middle frontal gyrus (r = -0.67)*
			Networks examined: "motor" (precentral gyrus, cingulate cortex, bilateral medial and superior frontal regions); "striatal" (bilateral caudate nucleus and putamen); 3 "prefrontal" (bilateral superior, inferior, middle, medial frontal gyri and anterior cingulate cortex)	*Uncorrected for multiple comparisons
Werner	2014	HD (n = 17), 59% F, age 44.9 ± 9.9	3T	↑ Within-network FC in component 1 (bilateral thalamus, bilateral caudate), component 2 (bilateral caudate, bilateral putamen, bilateral pallidum), component 3 (bilateral superior, middle and inferior frontal gyrus + anterior and middle cingulate cortex)
		Age-, gender- and education-matched HC (n = 19), 58% F, age 47.5 ± 10.1	Between- and within-group analyses	↓ Between-network FC between parieto-occipital networks (DMN cluster)
			Clinical measures: UHDRS motor score, UHDRS TFC, number of CAG triplets	(+) correlation between UHDRS motor and TFC scores and FC in 5 components, e.g., comp 1 (SMA, precentral gyrus, superior/middle frontal gyrus, primary motor cortex, somatosensory cortex, superior parietal lobule)
			ICA (within- and between-network FC analysis)	(-) correlation between UHDRS TFC scores and FC in 11 components, e.g., comp 1 (SMA, precentral gyrus, superior/middle frontal gyrus, primary motor cortex, somatosensory cortex, superior parietal lobule)
			24 networks examined
Quarantelli	2013	HD (n = 26), 62% M, age 43.7 ± 11.6	3T	↑ FC between seed bilateral posterior cingulate cortex/precuneus and L postcentral gyrus, bilateral supramarginal gyrus, R middle occipital gyrus, L superior occipital gyrus,
		HC (n = 22), 50% M, age 39.1 ± 13.7	Between- and within-group analyses	↓ FC between seed bilateral posterior cingulate cortex/precuneus and R anterior cingulate, R superior medial gyrus (superior frontal gyrus, medial), R angular gyrus, bilateral caudate nucleus
			Clinical measures: age, disease duration, number of CAG triplets, UHDRS motor score, UHDRS TFC score	No correlation between clinical measures and seed-based FC
			Seed-based whole brain FC analysis
			Seeds: posterior cingulate cortex and precuneus
Dumas	2013	HD (n = 20), 75% F, age 46.5 ± 10.6	3T	↓ FC between seed medial visual network and L middle frontal gyrus, precentral gyrus, R postcentral gyrus, superior occipital lobe, putamen, globus pallidus, thalamus, frontalorbital cortex
		Age- and gender-matched HC (n = 28), 53% F, age 48.5 ± 8.5	Between-group analysis	↓ FC between seed default mode network and L parietal lobe (bilateral precuneus on visual inspection), prefrontal cortex (bilateral superior orbitofrontal on visual inspection), and temporal lobes (bilateral superior on visual inspection)
			Seed-based whole brain FC analysis	↓ FC between seed CEN and bilateral thalamus, L supramarginal gyrus
			Seeds: 8 networks of interest
Poudel	2013	HD (n = 23), 57% M, age 56.0 ± 9.4	3T	↓ FC in CEN
		HC (n = 18), 78% F, age 45.5 ± 13.7	Between- and within-group analyses	↓ FC in DAN
			Clinical measures: disease burden score (DBS), motor performance (precision of self-paced tapping fast)	(+) correlation between DBS and FC in FPN (hippocampus)
			ICA
Aracil-Bolanos	2022	HD (n = 43), 60% F, age 49.4 ± 12.1	3T	↓ FC between precentral, postcentral and SMA with fusiform gyrus and bilateral insula and anterior cingulate cortex, and between bilateral caudate and bilateral middle frontal gyrus
		HC (n = 23), 65% M, age 39.3 ± 9.3*	Between- and within-group analyses	↑ FC between fusiform cortex and occipital pole and posterior cingulate cortex and precuneus
		*Not matched on age and gender!	Clinical measures: DBS	↓ graph-based metrics in bilateral precentral and postral gyri, SMA, bilateral supramarginal gyrus and posterior cingulate gyrus
			ICA, graph-based network analysis, static and dynamic FC analysis	↓ FC in DMN
				↓ FC in SN
				↓ dynamic network variability for DMN and CEN
				(+) correlation between DBS and FC between precuneus and fusiform cortex
				(-) correlation between DBS and UHDRS and FC between postcentral gyrus and occipital fusiform gyrus, FC between R insula and R SMA, and between bilateral caudate and middle frontal gyrus

## Sheet: Dystonia
First Author	Publication year	Participants	Methods	Main results
Zhang	2020	PKD (n = 24), 75% M, age 19.7 ± 5.4	3T	No group differences in global network properties
		Age- and gender-matched HC (n = 24), 75% M, age 19.5 ± 5.0	Between- and within-group analyses	↑ NE in L precentral gyrus, L putamen, L pallidum, ↑ DC in L precentral gyrus, ↑ BC in R anterior cingulate and paracingulate gyri
			Clinical measures: age of onset, disease duration	↓ NE and DC in L superior temporal gyrus and R middle temporal gyrus, ↓BC in R middle temporal gyrus
			Graph-based network analysis	(+) correlation between age of onset and NE of L pallidum (r = 0.46)
			Networks were defined using 90 anatomical regions of interest based on the AAL
Pan	2020	CD (n = 19), 53% F, age 38.7 ± 10.7	3T	↓ GFC in R precentral gyrus and R SMA
		Age- and gender-matched HC (n = 21), 71% F, age 39.6 ± 6.6	Between- and within-group analyses	No significant correlation between Tsui scale and GFC
			Clinical measure: Tsui scale (severity)
			Global brain FC (GFC) analysis
Sarasso	2020	CD (n = 17): 9 CD-trick, 56% F, age 55.5 ± 15.3; 8 CD-no-trick, 50% F, age 56.5 ± 13.8	3T	CD-no-trick: ↑ FC of sensorimotor network (R premotor motor cortex/primary motor cortices and supramarginal gyrus)
		Age- and gender matched HC (n = 15), 57% F, age 55.9 ± 5.2	"Classic" and "sensory trick" rs-fMRI	No differences in ICA FC between CD-trick and HC
			Between- and within-group analyses	CD-trick: ↓ FC between seed bilateral primary motor cortex and bilateral postcentral gyrus, and L superior parietal gyrus
			Clinical measures: cervical range of motion (CROM)	No differences in seed-based FC between CD-no-trick and HC
			ICA, seed-based whole brain FC analysis	CD-trick patients performing sensory trick: ↓ FC between seed bilateral primary motor cortex and frontal, parietal, and occipital areas vs CD-no-trick
			Seeds: primary motor cortex, SMA, cerebellum	(-) correlation between lower CROM and higher FC reduction between seed R primary motor cortex and L postcentral gyrus (r = -0.93), superior frontal gyrus (r = -0.88), precuneus (r = -0.86)
Jiang	2019	CD (n = 19), 53% F, age 38.7 ± 10.7	3T	↓ VMHC in bilateral precuneus/postcentral gyrus, bilateral SMA, bilateral superior medial prefrontal cortex
		Age- and gender-matched HC (n = 21), 71% F, age 39.6 ± 6.6	Between- and within-group analyses	↑ DC in R precuneus
			Clinical measures: disease duration, Tsui scale	↓ DC in R lentiform nucleus (putamen), L ventral medial prefrontal cortex
			VMHC and DC whole brain analysis	(-) correlation between Tsui scale and VMHC in SMA (r = -0.47)
Qin	2019	DCP (n = 24), 50 % M, age 8.5 ± 4.6	3T	↓ VMHC in bilateral cerebellum crus 1, bilateral calcarine cortex, R anterior cingulate cortex
		Age- and gender-matched HC (n = 20), 60% M, age 9.0 ± 2.2	Between- and within-group analyses	↑ lateralization in the L-FPN and SN
			Clinical measures: Gross Motor Function Classification System (GMFCS), activities of daily living (ADL)	↓ lateralization in the CEN and L-FPN
			VMHC, ICA, lateralization of networks	(+) correlation between GMFCS and VMHC in calcarine cortex (r = 0.67) and lateralization in SN (r = 0.49)
			Networks examined: CN, DAN, AN, PVN, extrastriate VN, CEN, SN, anterior part of DMN	(-) correlation between ADL and VMHC in calcarine cortex (r = -0.61) and lateralization in R-FPN (r = -0.66)
Battistella	2019	SD (n= 40): 20 SD, 65% F, age 52.2 ± 7.3; 20 SD and SD/DTv, 85% F, age 55.5 ± 11.2	3T	↓ FC in L putamen, L inferior parietal cortex, bilateral premotor cortex in both SD groups
		Age- and gender-matched HC (n= 35), 63% F, age 50.4 ± 10.6	Between-group analysis
			ICA
			Networks examined: SMN
Bianchi	2019	TSFD (n = 16; WC, MD, SD, SLD), 50% M, age 45.3 ± 10.8	3T	↑ FC in R inferior parietal lobule
		Age- and gender-matched HC (n = 16), 57% M, age 43.9 ± 11.9	Between-group analysis
			ICA
			Networks examined: SMN
Kita	2018	MD (n = 21), 52% F, age 38.7 ± 10.6	3T	↑ FC in basal ganglia network (R putamen)
		Age-, gender- and instrument-matched HC (n = 34), 74% F, age 34.0 ± 11.9	Between- and within-group analyses	No correlation between piano-playing skill level and FC in R putamen
			Clinical measures: interkey-stroke interval (piano-playing skill level)
			ICA
			Networks examined: DMN, SMN, insula network, CN, basal ganglia network
Fuertinger	2018	TSFD (n = 16; WC, MD, SD, SLD), 50% M, age 45.3 ± 10.8	3T	Motor and somatosensory cortical areas are abnormally recruited into the network kernel
		Age- and gender-matched HC (n = 16), 57% M, age 43.9 ± 11.9	Between-group analysis	Only in HC: L primary somatosensory cortex, L parietal operculum (Rolandic operculum), medial frontal gyrus, occipital cortex, cerebellum (VIIa/crus 1)
			Graph-based network analysis	Only in TSFD: (L cerebellum VIIa/Crus 1, L thalamus, R somatosensory cortex, L middle occipital gyrus, BA 18)
			Networks were defined using 212 regions of interest
Qin	2018	DCP (n = 16), 63% M, age 9.6 ± 5.0	3T	↓ FC in the cerebellar network (R cerebellum crus 1, L cerebellum crus 2), SMN (L postcentral gyrus), SN (L superior frontal gyrus), L FPN (R middle frontal gyrus)
		Age- and gender-matched HC (n = 18), 61% M, age 9.5 ± 2.2	Between- and within-group analyses	Altered between-network FC in primary visual network-extrastriate visual network, primary visual network-R FPN, R FPN-cerebellum, anterior DMN-self-referential network, posterior DMN-L FPN, posterior DMN-SN
			Clinical measures: GMFCS, ADL
			ICA (within- and between-network FC)
			Networks examined: CN, SMN, DAN, DMN, self-referential network, primary VN, extrastriate VN, AN, FPN, SN, CEN
Jochim	2017	OMD (n = 13), 69% M, age 62.3 ± 11.2	3T	↓ FC between seed L putamen and R superior temporal lobe, R insula and R supramarginal gyrus, between seed R anterior cingulate gyrus and L postcentral, supramarginal, and superior temporal gyrus, between seed R postcentral gyrus and superior and L inferior parietal lobule, supramarginal gyrus and angular gyrus
		Age- and gender-matched HC (n = 13), 69% M, age 63.5 ± 11.7	Between- and within-group analyses	(-) correlation between BDS and FC between seed R cerebellum crus 2 and R secondary and associative visual cortex (r = - 0.65)
			Clinical measures: blepharospasm disability scale (BDS; severity)
			Seed-based whole brain FC analysis
			Seeds: caudate, anterior, middle, and posterior cingulum, insula, putamen, pallidum, thalamus, pre- and postcentral gyrus, proemotor cortex, SMA, and 11 cerebellar regions of interest
Putzel	2018	SD (n = 57), 81% F, age 55.9 ± 12.0	3T	↑ FC of L putamen and L premotor/primary sensorimotor cortex and bilateral SMA, between L premotor/primary sensorimotor cortex and L inferior parietal cortex
		HC (n = 30), 60% F, age 49.7 ± 9.5	Between- and within-group analyses	↓ FC between L premotor/primary sensorimotor cortex and bilateral SMA, between L inferior parietal cortex, putamen and R parietal operculum
		Additional analysis was conducted with age- and gender-matched HC (n = 23 per group) which confirmed findings of main study	Clinical measures: age of onset, disease severity, polygenic risk score	(-) correlation between network abnormalities and polygenic risk scores
			ICA	(-) correlation between age of onset and FC in L inferior parietal cortex (r = -0.30)
			Networks examined: SMN
Mantel	2018	WC (n = 26), 58% M, age 46.8 ± 13.7	3T	↑ FC in cerebellar network (bilateral posterior cerebellum (8)), basal ganglia network (L lateral dorsal premotor cortex (rostral; BA44 = inferior frontal gyrus pars opercularis, L pre-SMA (SMA), L secondary somatosensory cortex), L ventral medial prefrontal (L frontal mid orb), R temporo-occipital junction (inferior occipital gyrus)
		Age- and gender-matched HC (n = 27), 52% M, age 49.3 ± 13.9	Between- and within-group analyses	↓ FC in premotor-parietal network (R intraparietal sulcus (superior parietal gyrus), R inferior frontal sulcus (inferior frontal gyrus triangular part), R ventral premotor cortex( inferior frontal gyrus triangular part), in basal ganglia network (L caudate), R temporo-occipital junction (inferior temporal gyrus), L lateral dorsal premotor cortex (L middle frontal gyrusl), R lateral dorsal premoto…
			Clinical measures: disease duration, ADDS (symptom severity), WCRS (symptom severity specifically for writing)	↓ positive FC between cerebellar network and basal ganglia network, between cerebellar network and visual network
			ICA (within- and between-network FC)	No correlations between clinical measures and FC
			Networks examined: basal ganglia-thalamus network, CN, premotor-parietal network, SMN, primary VN
Ni	2017	BSP (n = 26), 62% F, age 56.5 ± 12.2	3T	↑ ReHo in R caudate and L middle frontal gyrus/L precentral gyrus
		Age- and gender matched HC (n = 26), 69% F, age 54.5 ± 9.6	Between- and within-group analyses	↑ fALFF in R caudate head
			Clinical measures: Jankovic Rating Scale (JRS; severity)	↑ FC between seed R caudate head and L caudate/putamen and R SMA
			ReHo analysis, fALFF analysis, seed-based whole brain FC analysis	(+) correlation between JRS and fALFF and ReHo in R caudate, and FC between R caudate and L caudate/putamen
			Seed: R caudate
Huang	2017	BSP (n = 25), 68% F, age 56.3 ± 1.9	3T	↓ FC in SMN (bilateral precentral cortex, L superior parietal cortex, L postcentral cortex, L paracentral lobule), in R-FPN (R middle frontal gyrus, R inferior frontal gyrus)
		Age- and gender-matched HC (n = 25), 68% F, age 55.2 ± 1.7	Between- and within-group analyses	↑ FC in SN (L superior frontal gyrus, L middle frontal gyrus)
			Clinical measures: disease duration	Sensory-trick vs no-sensory-trick: ↑ FC in R premotor cortex
			ICA	(-) correlation between disease duration and FC in R superior frontal gyrus (r = - 0.41)
			Networks examined: SMN, R-FPN, SN
Li	2017	CD (n = 16), 63% F, age 57.1 ± 12.7	3T	↑ FC in L superior frontal gyrus (dorsolateral), L cerebellum (culmen: 4+5), L putamen, L thalamus, R dorsal cingulate (anterior cingulate cortex)
		Age- and gender-matched HC (n = 16), 56% F, age 56.7 ± 11.4	Between-group analysis	↓ FC in bilateral postcentral gyrus
			ReHo analysis, fALFF analysis, seed-based whole brain FC analysis	↓ ReHo in bilateral postcentral gyrus, putamen, globus pallidus , bilateral thalamus, L posterior cingulate cortex
			Seeds: bilateral medial and lateral precentral gyrus	No differences in fALFF between groups
Long	2017	PKD (n = 20); PRRT2-Mut (n = 8), 75% M, age 20.5 ± 8.7; PRRT2-NonMut (n = 12), 67% M, age 19.9 ± 5.1	3T	↑ FC between seed ventral lateral/anterior nucleus (bilateral thalamus) and R lateral motor area (Brodmann area 6)
		Age- and gender-matched HC (n = 20), 70% M, age 20.2 ± 6.6	Between- and within-group analyses	(+) correlation between disease duration and FC between ventral lateral/anterior nucleus and R lateral motor area (r = 0.58)
			Clinical measures: disease duration
			Seed-based FC analysis (thalamocortical networks)
			Seeds: thalamus, bilateral prefrontal cortex, parietal/occipital cortex, motor/premotor cortex, somatosensory cortex, temporal cortex
Haslinger	2016	ED (n = 15), 93% M, age 44.1 ± 9.2	3T	↑ FC in AN (bilateral middle and superior temporal gyrus, L precentral gyrus) and lateral motor function network (R parietal operculum)
		Age- and gender-matched HC (n = 15), 93% M, age 41.2 ± 10.5	Between- and within-group analyses	↓ FC in AN (bilateral thalamus, R precentral gyrus, R postcentral gyrus, R parietal operculum)
			Clinical measures: disease severity, disease duration, cumulative musical training, daily practice after dystonia onset	↓ negative FC between lateral motor function network and CN, positive FC between CN and PVN
			ICA (within- and between-network FC)	No correlation between clinical measures and network FC
			Networks examined: SMN, lateral motor function network, CN, AN, PVN
Kiyuna	2016	SD (n = 12), 100% F, age 34.3 (range 23-66)	3T	↑ FC between seed L thalamus and L caudate, between seed L postcentral gyrus and R frontal pole (middle frontal gyrus, orbital part), between seed L inferior operculum (inferior frontal gyrus opercular part) and R precentral gyrus, between seed cerebellum (vermis I, II) and R lateral occipital cortex (superior) and R superior parietal lobule
		HC (n = 16), 100% F, age 33.1 (range 22-51)	Between- and within-group analyses	↓ FC between seed R precentral gyrus and R occipital pole (R cuneus), between seed L precuneus and bilateral lingual gyrus, between seed R thalamus and L inferior frontal gyrus (triangular part) and middle frontal gyrus
			Clinical measures: Unified Spasmodic Dysphonia Rating Scale (USDRS; severity), disease duration	(+) correlation between USDRS and FC between seed L thalamus and L caudate nucleus (r = 0.62)
			Seed-based FC analysis
			Seeds: precentral gyrus, postcentral gyrus, SMA, inferior frontal operculum, insula, superior temporal gyrus, transverse temporal gyrus, anterior cingulate gyrus, precuneus, cerebellum, thalamus, caudate nucleus, putamen, pallidum
Battistella	2016	SD (n = 83): sporadic ADSD (n = 30), 77% F, age 55.4 ± 8.3; sporadic ABSD (n = 30), 87% F, age 52.9 ± 12.7; familial ADSD (n = 18), 89% F, age 56.3 ± 15.5; familial ABSD (n = 5), 60% M, age 63.4 ± 5.8	3T	↑ FC in FPN (L inferior parietal cortex)
		Age- and gender-matched HC (n = 30), 60% F, age 49.7 ± 9.5	Between-group analysis	↓ FC in SMN (L sensorimotor cortex, inferior parietal cortex, putamen, R parietal operculum, bilateral SMA)
			ICA
			Networks examined: SMN, FPN, DMN
Liu	2016	PKD-D (n = 22), 73% M, age 20.5 ± 6.3	3T	No differences in ReHo between PKD-D and HC
		Age- and gender-matched HC (n = 32), 56% M, age 20.0 ± 5.9	Between- and within-group analyses	No correlations between clinical measures and ReHo
			Clinical measures: disease duration, age of onset
			ReHo analysis
Ren	2015	PKD (n = 11), 73% M, age 18.8 ± 4.8	3T	↑ VMHC in bilateral putamen, primary motor cortex, SMA, dorsal lateral prefrontal cortex (middle frontal gyrus), primary somatosensory cortex, superior and middle occipital gyri, cerebellum
		Age- and gender-matched HC (n = 17)	Between- and within-group analyses	(-) correlation between disease duration and VMHC in bilateral putamen and insula
			Clinical measures: disease duration
			VMHC analysis
Bharath	2015	WC (n = 19), 95% M, age 35.0 ± 4.9	3T	↓FC in L cerebellum (VI), bilateral thalamus, bilateral globus pallidus
		Age- and gender-matched HC (n = 20)	Between- and within-group analyses	No correlation between disease duration and seed-based FC
			Clinical measures: disease duration
			Seed-based whole brain FC analysis
			Seeds: 41 seeds corresponding to the motor network and it's subcortical components
Dresel	2014	WC (n = 15), 53% M, age 46.1 ± 13.3	3T	↑ +FC between seed L primary sensory cortex and R occipital cortex (calcarine), and -FC between seed R cerebellar crus I and R postcentral gyrus, R premotor cortex, L insula, between seed L cerebellar crus II and R postcentral gyrus, R occipital cortex (lingual gyrus)
		Age- and gender-matched HC (n = 15), 53% F, age 46.5 ± 12.3	Between- and within-group analyses	↓ +FC between seeds L primary motor and sensory cortex and bilateral dorsolateral prefrontal cortex (middle frontal gyrus), between seeds L pallidum and L thalamus and L precentral gyrus
			Clinical measures: disease duration, Arm Dystonia Disability Scale (ADDS; severity), Writer’s Cramp Rating Scale (WCRS; severity)	(+) correlation between WCRS and +FC between seed L primary motor cortex to R insula, bilateral dorsolateral prefrontal cortex
			Seed-based whole brain FC analysis	(+) correlation between inverse ADSS and +FC between seed L primary motor cortex and R dorsolateral prefrontal cortex, R postcentral gyrus, between seed L thalamus and L insula
			Seeds: primary motor cortex, somatosensory cortex, lateral premotor cortex, SMA, anterior + middle + posterior cingulate cortex, putamen, pallidum, thalamus, dentate nucleus, cerebellum	(+) correlation between disease duration and -FC between seed cerebellar crus and bilateral sensorimotor cortex, R premotor cortex
Delnooz	2013	CD (n = 23), 61% F, age 57.3 ± 9.8	3T	↓ FC between R mid-dorsal putamen and L-FPN
		Age- and gender-matched HC (n = 22), 55% F, age 54.5	Between- and within-group analyses	No correlation between clinical measures and seed-based FC
			Clinical measures: disease duration, The Toronto Western Spasmodic Torticollis Rating Scale (TWSTRS; severity)
			Seed-based FC analysis (between seed and target networks), ICA
			Seeds: bilateral caudate nucleus, putamen, globus pallidus; target networks: SMN, ECN, primary VN, CN, L-FPN
Hinkley	2013	TSFD (n = 11, WC, MD), age 48.0 ± 9.0	3T	↓ FC between seed L primary motor cortex and L cerebellum, L middle temporal gyrus, L inferior parietal lobule, L cuneus, L paracentral lobule
		HC (n = 15), 53% M, age 56.9 ± 14.0	Between-group analyses	ICoh:↓ FC between seed primary motor cortex and bilateral middle frontal gyrus, inferior parietal lobule, R postcentral gyrus
			Seed-based whole brain FC analysis (standard FC analysis + novel FC metric: imaginary coherence (ICoh)	↓ SMN connectivity
			Seeds: 5 regions corresponding to motor (primary motor cortex, basal ganglia) and default mode networks
Delnooz	2013	CD (n = 23), 61% F, age 57.3 ± 9.8	3T	↑ FC in ECN ( L superior medial gyrus (super frontal gyrus, medial), bilateral superior frontal gyrus, R middle frontal gyrus, R midorbital gyrus (middle frontal gyrus))
		Age- and gender-matched HC (n = 22), 55% F, age 54.5	Between- and within-group analyses	↓ FC in SMN (bilateral superior frontal gyrus (dorsolateral), R superior medial gyrus (super frontal gyrus, medial), R SMA, L Precuneus)
			Clinical measures: disease duration, TWSTRS (disease severity)	↓ FC in primary VN (L anterior cingulate cortex, R superior and middle frontal gyrus, bilateral inferior frontal gyrus)
			ICA	No correlation between clinical measures and FC
			Networks examined: SMN, DMN, CN, ECN, and 6 non-hypothesized networks (with a less conservative statistical threshold: the medial VN, primary VN, lateral VN, AN, and FPN
Delnooz	2012	WC (n = 16), 56% F, age 53.3 ± 9.7	3T	↓ FC between seed L dorsal premotor cortex and L superior parietal cortex
		Age- and gender-matched HC (n = 19), 53% M, age 55.0	Between- and within-group analyses	(-) correlation between WCRS and FC in L superior parietal cortex (r = -0.58)
			Clinical measures: disease duration, WCRS	(-) correlation between disease duration and FC in L superior parietal cortex (r = -0.51)
			Seed-based whole brain FC analysis, and between seed and L superior parietal cortex and basal ganglia
			Seed: L dorsal premotor cortex
Mohammadi	2012	WC (n = 16), 63% F, age 48.3 ± 6.8	3T	↑ FC in DMN (L putamen)
		Age- and gender-matched HC (n = 16), 69% F, age 52.1 ± 5.4	Between-group analysis	↓ FC in SMN (L postcentral gyrus, anterior intraparietal sulcus, inferior parietal lobule)
			ICA
			Networks examined: 25 networks (e.g., VN, AN, DMN, somatosensory)
Wei	2021	CD (n = 19), 53% F, age 38.7 ± 10.7	3T	↑ ReHo in R insula, bilateral middle cingulate gyrus, R precentral gyrus, R cerebellum crus 1
		Age- and gender-matched HC (n = 21), 71% F, age 39.6 ± 6.6	Between- and within-group analyses	↓ ReHo R superior medial prefrontal cortex
			Clinical measures: disease duration, Tsui scale	(+) correlation between Tsui scale and ReHo in R cerebellum crus 1 (r = 0.46)
			ReHo analysis
Pan	2021	BSP (n = 24), 67% F, 49.6 ± 8.6	3T	↑ GFC in R precentral gyrus, postcentral gyrus, paracentral lobule, R superior frontal gyrus, L paracentral lobule, SMA
		Age- and gender-matched HC (n = 24), 75% F, age 50.9 ± 8.1	Between- and within-group analyses	↓ GFC in bilateral superior medial prefrontal cortex, anterior cingulate cortex
			Clinical measures: disease duration, JRS	No correlation between clinical measures and GFC
			GFC analysis
Feng	2021	CD (n = 78), 64% F, age 46.2 ± 12.9	3T	↑ FC between seed R superior frontal gyrus and bilateral calcarine, bilateral postcentral gyrus, R precentral gyrus, between seed L dorsomedial prefrontal cortex and L fusiform gyrus
		Age- and gender matched HC (n = 44), 70% F, age 46.1 ± 14.7	Between- and within-group analyses	↓ FC between seed bilateral postcentral gyrus and bilateral precentral gyrus, thalamus, L paracentral lobule
			Clinical measures: disease duration, Tsui scale	↓ GFC in R superior frontal gyrus, L dorsomedial prefrontal cortex
			GFC analysis, ReHo analysis, seed-based whole FC analysis	↓ ReHo in R inferior temporal gyrus, bilateral postcentral gyrus
			Seeds: R superior frontal gyrus, L dorsomedial prefrontal cortex, R inferior temporal gyrus, bilateral postcentral gyrus	(+) correlation between Tsui scale and FC between seed L dorsomedial prefrontal cortex and R postcentral gyrus (r = 0.30), and between seed R postcentral gyrus and R caudate nucleus (r = 0.24)
de Faria	2020	Focal upper limb dystonia (n = 27, WC), 65% F, age 44.2 ± 10.9	3T	↑ FC between seed cerebellar somatomotor network and R medial prefrontal cortex (Superior frontal gyrus, medial) and R paracingulate gyrus (anterior cingulate cortex)
		Age- and gender-matched HC (n = 26), 54% F, age 42.7 ± 12.0	Between-group analysis
			Seed-based whole brain FC analysis
			Seeds: 7 cerebellar seeds
Norris	2020	Focal dystonia (n = 58, WC, LD, CD, OMD), 67% F, age 57.7 ± 10.2	3T	↓ FC between seed L dorsolateral putamen and R caudate and putamen
		Age- and gender-matched HC (n = 47), 60% F, age 57.2 ± 10.8	Between-group analysis	↓ negative FC between seed bilateral sensorimotor mouth area and L intraparietal sulcus
			Seed-based whole brain FC analysis, whole brain FC analysis (300 ROIs)	No differences between groups in the whole brain FC analysis
			Seeds: bilateral dorsolateral putamen, bilateral sensorimotor regions (tongue), bilateral pallidum
Glickman	2020	BSP (n = 14), 79% F, age 62.3 ± 8.3	3T	(+) coactivation between spasm severity and L precentral and postcentral gyrus, L cerebellum, R lingual gyrus, R superior temporal gyrus,
			Within-group analysis	(-) coactivation between spasm severity and R middle and inferior temporal gyrus
			Clinical measure: UDRS (disease severity)	(+) coactivation between spasm onset and L posterior putamen, pallidum, L superior frontal gyrus
			Combined fMRI-EMG study (investigation into regions that coactivate with the intensity and onset/offset of orbicularis oculi muscle spasms)	(+) correlation between disease severity and activity in L cerebellum (4)
Mantel	2020	ADSD (n = 14), 50% F, age 48.0 ± 14.9	3T	↑ FC in SMN (R medial dorsal premotor cortex), AN (L superior temporal gyrus)
		Age- and gender-matched HC (n = 15), 53% F, age 46.5 ± 12.3	Between-group analysis	↓ ReHo of R temporoparietal junction (middle temporal gyrus)
			ICA, ReHo analysis
			Networks examined: SMN, AN, CEN
Ma	2021	CD (n = 27), 78% F, age 43.4 ± 11.6	3T	↑ FC in L supramarginal gyrus and L postcentral gyrus
		Age- and gender-matched HC (n = 21), 76.2% F, age 43.1 ± 11.2	Between-group and within-group analysis	↓ FC between seed L supramarginal gyrus + L inferior postcentral gyrus and R precentral and postcentral gyrus
			Clinical measures: age of onset, disease duration, TWSTRS and Tsui scale	(+) correlation between TWSTRS severity subscale and FC in L supramarginal gyrus + L inferior postcentral gyrus (r = 0.39)
			Seed-based whole brain FC analysis
Corp	2019	CD (n = 23), 61% F, age 57.3 ± 9.8	3T	Abnormal connectivity between cerebellum and regions in lateral sensorimotor cortex and operculum, and between somatosensory cortex and regions in basal ganglia, thalamus, anterior cingulate, occipital, and sensorimotor cortes
		Age- and gender-matched HC (n = 22), 55% F, age 54.5	Between-group analysis
			Lesion network mapping
Fang		BSP (n = 12), 67% F, age 67.8 ± 6.6	3T	↑ FC between anterior cerebellar network and sensorimotor and cuneal cortex
		Age- and gender-matched HC (n = 15), 73% F, age 60.5 ± 6.7	Between-group analysis
			Seed-to voxel based FC analysis
			Seeds: DMN (4 ROIs), FPN (4 ROIs), SMN (3 ROIs), SN (7 ROIs), DAN (4 ROIs), VN (4 ROIs), LN (4 ROIs), CN (2 ROIs)
Gianni	2022	CD (n = 17), 82% F, age 55.7 ± 10.1	3T	Altered dentate and pallidal FC with regions belonging to the integrated cerebellar-basal ganglia-thalamo-cortical sensorimotor circuit
		Age- and gender-matched BSP (n = 16), 69% F, age 62.9 ± 8.8	Between- and within-group analysis	No correlation between clinical measures and FC
		Age- and gender-matched HC (n = 16), 56% M, age 54.3 ± 14.3	Clinical measures: TWSTRS, cervical dystonia impact profile scores
			Seed-to voxel based FC analysis, graph-based network analysis
			Seeds: bilateral dentate nucleus and bilateral globus pallidus
Zito	2022	CD (n = 18), 61% F, age 46.9 ± 8.7	3T	↑ FC between the bilateral trunk representation area of the motor cortex and the cerebellar vermis 6 and 7b
		Age- and gender-matched HC (n = 21), 57% F, age 45.3 ± 10.6	Between-group analysis	No correlation between between FC and clinical measures
			Seed-to voxel based FC analysis
			Clinical measures: symptom severity
Kim	2022	PKD (n = 34), 76% M, age 23.7 ± 6.6	3T	↑ fALFF bilateral thalamus and cerebellum
		Age- and gender-matched HC (n = 34), 79% M, age 24.6 ± 6.5	Between- and within-group analysis	↑FC between R thalamus and R precentral gyrus and R SMA, between L thalamus and L precentral gyrus and L SMA
			Seed-to voxel based FC analysis	(+) correlation between disease duration and FC between R thalamus and right precentral gyrus and between L thalamus and left precentral gyrus
			Clinical measures: disease duration	No correlation between between fALFF and clinical measures
Hou	2022	BSP (n = 20), 80% F, age 53.9 ± 8.6	3T	↑ Nodal efficiency
		Age- and gender-matched HC (n = 20), 75% F, age 53.0 ± 8.8	Between-group analysis	↓ Nodal efficiency in anterior insula and l precentral gyrus
			Graph-based network analysis
Ekmen	2022	PKD-PRRT2 (n = 22), 64% M, age 29.4 ± 12.2	3T	Decreased inhibition from the cerebellar lobule VIII to the thalamic relays
		Age- and gender-matched HC (n = 22), 64% M, age 30.6 ± 11.7	Between-group analysis	Connections from cerebellar lobule VI to the thalamic relays were less facilitated
			Dynamic causal modelling	Connections from the thalamic relays to the striatum and primary sensorimotor cortex were disrupted
			Investigated regions: the cerebello-thalamo-striatal, cerebello-thalamo-motor cortex, cerebell-thalamo-prefrontal loops, and DMN
Nieuwhof	2022	DT (n = 27), 52% F, age 62.0 ± 12.7	3T	Tremor-related activity present in cerebello-thalamic-cortical circuit and basal ganglia
		Age- and gender-matched HC (n = 27), 52% F, age 61.0 ± 11.5	Between- and within-group analysis	No correlation between between FC and clinical measures
			Effective connectivity
Filip	2022	Dystonia (n = 18: CD n = 7, generalized dystonia n = 11), 61% M, age 43.5 (range 16-76)	1.5T	FC alterations in the frontal, parietal, and temporal lobes as well as cingulate cortices, mesencephalon, thalamus, basal ganglia, and cerebellum
		Age- and gender-matched HC (n = 18), 61% M, age 41.5 (range 21-75)	Between-group analysis
			Global and local connectivity analysis

## Sheet: FMD
First Author	Publication year	Participants	Methods	Main results
Canu	2020	FD (n = 40): FixFD (n = 12), 67% F, age 35.9 ± 15.8; MobFD (n = 28), 82% F, age 48.9 ± 10.9	1.5T	↑ FC between seed R affective-cognitive cerebellum (crus 1, 2) and R supramarginal gyrus, L precuneus, L angular gyrus, between seed L amygdala and bilateral thalamus
		FixFD age- and gender-matched HC (n = 14), 71% F, age 39.8 ± 11.6; MobFD age- and gender-matched HC (n = 29), 83% F, age 52.0 ± 10.7*	Between- and within-group analyses	↓ FC between seed ventromedial prefrontal cortex (middle frontal gyrus orbital part) and L dorsal anterior cingulate cortex, between seed R temporoparietal junction (obv coordinaten R supramarginal gyrus) and L dorsal prefrontal cortex (L middle frontal gyrus), between seed dorsal anterior cingulate cortex and R putamen and R insula, between seed R mediodorsal nucleus (thalamus) and R rostral pre…
		*FixFD group was matched with a younger HC group, and MobFC was matched with a older HC group	Clinical measures: disease duration, motor severity (UDRS, BFMRS, BFMRS-Dys, PMDS), psychiatric scales (HAMD, HAMA, AS, DES-II, SDQ-20)	FixFD: ↓ FC in CN (L cerebellum crus and vermis)
			ICA, seed-based whole brain FC analysis	MobFD: (+) correlation between disease duration and FC between ventromedial prefrontal cortex and L anterior thalamic radiations
			Networks examined: DMN, visual associative network, SMN, CEN, ECN, DAN, SN
			Seeds: ventromedial prefrontal cortex, R temporoparietal junction, dorsal anterior cingulate cortex, bilateral amygdala and thalamic mediodorsal nucleus, bilateral affective-cognitive part of cerebellum
Diez	2019	mFND (n = 30), 80% F, age 40.1 ± 12.9;	3T	↑ SFC between L primary motor cortex (hand) to bilateral dorsal anterior and middle cingulate cyrus (all 3 link-steps), dorsomedial prefrontal cortex and R temporoparietal junction (link-step 2+3)
		Age- and gender-matched HC (n = 30), 73% F, age 40.0 ± 12.6	Between- and within-group analyses	↑ SFC (link-step 2+3) between R laterobasal amygdala and bilateral insula, putamen, left fusiform gyrus, hypothalamus
			Clinical measures: SOMS:CD-PHQ15 (symptom severity)	(+) correlation between symptom severity and ↑ SFC between L anterior insula to R anterior insula and temporoparietal junction
			Stepwise FC (SFC) analysis, exploratory between-group interconnector analysis
			Seeds: primary motor cortex (hand, foot, tongue), laterobasal and centromedial amygdala; L anterior insula was chosen as additional seed for within-group analysis)
Wegrzyk	2017	mFND (n = 23), 91% F, age 42.4 ± 13.9	3T	↑ FC between seed R caudate and R inferior frontal gyrus (p. orbitalis), R middle and R superior orbitofrontal gyrus, L middle occipital lobe, L superior parietal lobule
		Age- and gender-matched HC (n = 25), 88% F, age 42.4 ± 13.0	Between-group analysis	↓ FC between seed R caudate and L hippocampus and L fusiform gyrus
			Seed-based whole FC analysis
			Seed: R caudate
Morris	2017	FND (n = 25; >50% FMD), 88% F, age 41.6 ± 12.2	3T	↑ FC between seed bilateral amygdala and R dorsolateral prefrontal cortex
		Age- and gender-matched HC (n = 70), 57% F, age 40.2 ± 12.7	Between-group analysis
			ICA, seed-based whole FC analysis
			Seed: amygdala
Baek	2017	FND (n = 25; >50% FMD), 88% F, age 41.6 ± 12.2	3T	↑ FC between seed R inferior parietal cortex and R premotor cortex and R SMA
		Age- and gender-matched HC (n = 70), 57% F, age 40.2 ± 12.7	Between-group analysis	↓ FC between seed R inferior parietal cortex and R dorsolateral prefrontal cortex and R anterior cingulate cortex
			ICA, seed-based whole FC analysis
			Seed: R inferior parietal cortex
Maurer	2016	FMD (n = 35), 80% F, age 43.6 ± 10.6	3T	↓ FC between R temporoparietal junction and R sensorimotor cortex, cerebellar vermis 6, bilateral SMA, and R insula
		Age- and gender-matched HC (n = 35), 71% F, age 40.6 ± 9.9	Between- and within-group analyses	(+) correlation between childhood emotional abuse and FC between R temporoparietal junction and L insula
			Clinical measures: disease duration, CTQ (childhood trauma)
			Seed-based whole FC analysis
			Seed: R temporoparietal junction
Marapin	2021	FMD (n = 17), 53% F, age 43.6 ± 14.4	3T	↓ power of DMN (precuneus, posterior cingulate cortex and CEN (dorsal attention network)
		Age- and gender-matched HC (n = 17), 53% F, age 43.2 ± 14.5	Between- and within-group analyses	No correlation between clinical measures and ICA outcome measures
			Clinical measures: CGI-S (disease severity)
			ICA (3 outcome measures: power spectra of RSN time courses (similar to ALFF), between- and within-network FC)
			Networks examined: CEN, SN, DMN
Spagnolo	2020	FMD (n = 38; TPH2 GG homozygotes = 22, TPH2 gene polymorphism (T allele carriers) = 16), 74% F, age 46.7 ± 8.3	3T	FMD T allele carriers: ↓ FC between R amygdala and R middle frontal gyrus vs FMD (GG homozygote) & HC
		Age- and gender-matched HC (n = 38)	Between and within group analyses	No differences in seed-based FC between FMD (GG homozygote) and HC
			Clinical measures: age of onset, modified Psychogenic Movement Disorders Rating Scale (disease severity)	(-) correlation between symptom severity and FC between R amygdala and R middle frontal gyrus in FMD (r = - 0.47)
			Seed-based whole brain FC analysis
			Seed: R amygdala
Marapin	2020	FMD (n = 17), 53% F, age 43.6 ± 14.4	3T	↑ time in a state characterized by increasing medial prefrontal, and decreasing posterior midline connectivity
		Age- and gender-matched HC (n = 17), 53% F, age 43.2 ± 14.5	Between- and within-group analyses	↑ visits to this state and transitioned more often
			Clinical measures: CGI-S (disease severity)	Incorporated a state with decreasing medial prefrontal, and increasing posterior midline connectivity in their attractor
			ICA, dynamic FC analysis	No correlation between clinical measures and network measures
Piramide	2021	FD (n = 40): FixFD (n = 12), 67% F, age 35.9 ± 15.8; MobFD (n = 28), 82% F, age 48.9 ± 10.9	1.5T	Altered brain FC of the motor circuit with areas involved in emotional processes and sense of agency
		FixFD age- and gender-matched HC (n = 14), 71% F, age 39.8 ± 11.6; MobFD age- and gender-matched HC (n = 29), 83% F, age 52.0 ± 10.7*	Between-group analyses
		*FixFD group was matched with a younger HC group, and MobFC was matched with a older HC group	Seed-based whole brain FC analysis
			Seeds: bilateral precentral gyrus
Mueller	2022	FW (n = 28)	3T	Network centrality differences in the left temporoparietal junction and precuneus
		HC (n = 65)	Between- and within-group analyses	(+) correlation between severity and GCOR in precuneus and left and right TPJ (r = 0.47)
			Graph-based network analysis
			Four different network centrality measures
			Clinical measures: severity

## Sheet: Myoclonus
First Author	Publication year	Participants	Methods	Main results
Wang	2020	FCMTE1 (n = 31), 74% M, 47.3 ± 13.4	3T	↑ mPerAF in vermis VIII and L cerebellar lobule VIII
		Age- and gender-matched HC (n = 31), 77% M, age 48.3 ± 12.5	Between- and within-group analyses	↓mPerAF in L precentral gyrus
			Clinical measures: FTMRS (disease severity), disease duration	↑ FC between seeds vermis VIII and precentral gyrus
			mPerAF, seed-to-seed FC analysis	(+) correlation between disease duration and mPerAF in L cerebellum (r = 0.60)
			Seeds: cerebellum, L precentral gyrus
Kim	2019	JME (n = 75), 51% F, age 25.9 ± 8.0	3T	↑ fALFF in bilateral medial thalamus, bilateral insula, cerebellum vermis (1,2)
		Age- and gender-matched HC (n = 62), 53% F, age 26.9 ± 6.9	Between- and within-group analyses	No correlation between clinical measures and fALFF
			Clinical measures: disease duration, number of GTCS
			fALFF analysis
Wang	2019	JME (n = 18), 83% F, age 30.1 ± 7.7	3T	↑ static FC in L middle frontal gyrus, L lentiform nucleus, L putamen, L caudate, L thalamus
		Age- matched HC (n = 25), 56% M, age 33.2 ± 13.5	Between-group analysis	↑ dynamic FC in bilateral middle frontal gyrus, L inferior frontal gyrus (triangular part), R middle temporal gyrus
			Static FC and dynamic FC analysis
			sFC measures: CSI (Pearson correlation coefficient ≥0.3 between voxel pairs), CCI (number of voxel pairs with correlation coefficient ≥0.3)
			dFC measures: temporal average of 2-min sliding window of CCI and CSI time series
Jia	2018	JME (n = 32), 56% F, age 24.2 ± 6.9	3T	↑ ALFF in bilateral precentral gyrus, R superior parietal gyrus, R cerebellum (9)
		Age- and gender-matched HC (n = 60), 53% F, age 25.9 ± 8.1	Between- and within-group analyses	↑ FCD in L posterior temporal lobe ( L hippocampus), R middle and inferior temporal gyrus, L superior parietal gyrus
			Clinical measures: disease duration	↓ FCD in L superior parietal gyrus, R inferolateral remainder of parietal lobe (R angular gyrus)
			ALFF analysis, FCD analysis	No correlation between disease duration and ALFF
Zhong	2018	JME (n = 25), 68% F, age 24.7 ± 6.4	3T	↑ FC between seed R cerebellum crus 1 and R middle occipital gyrus, between seed L cerebellum crus 1 and bilateral cerebellum (6), between seed L middle temporal gyrus and L superior temporal gyrus and L inferior parietal lobe
		Age- and gender-matched HC (n = 24), 63% F, age 25.4 ± 7.7	Between- and within-group analyses	↓ FC between seeds R cerebellum crus 1 and cerebellum vermis (4, 5) and L SMA, between seeds L cerebellum vermis 4,5 and L putamen and L triangular inferior frontal gyrus, between R thalamus and R superior frontal gyrus (dorsolateral)
			Clinical measures: age of onset, disease duration	(+) correlation between age of onset and FC between seed R caudate and R posterior cerebellum (lobule 8) (r = 0.46)
			Seed-based voxelwise FC analysis	(-) correlation between age of onset and FC between seed L putamen and R superior occipital gyrus (r = -0.40)
			Seeds: bilateral cerebellum crus 1, R orbital superior frontal gyrus, L putamen, L middle temporal gyrus, R hippocampus, bilateral caudate, R cerebellum vermis (4,5), R thalamus	(-) correlation between disease duration and FC between seed R superior frontal gyrus and L superior frontal gyrus (r = -0.46) and FC between R hippocampus and R orbital inferior frontal gyrus (r = -0.56)
Jiang	2017	JME (n = 22), 55% F, age 24.0 ± 6.9	3T	↑ FC between several bilateral thalamic subdivisions and bilateral insula, bilateral middle occipital gyrus, bilateral putamen, bilateral pallidum, bilateral anterior cingulate cortex, bilateral cerebellum (8)
		Age- and gender-matched HC (n = 25), 56% M, age 24.7 ± 6.2	Between- and within-group analyses	↓ FC between bilateral thalamus L angular gyrus, L hippocampus, L superior frontal gyrus
			Clinical measures: age of onset, disease duration	(+) correlation between disease duration and FC between seed thalamus and bilateral lingual gyrus and R pallidum (both r = 0.39)
			Seed-based voxelwise FC analysis
			Seeds: thalamic subdivisions
Long	2016	FCMTE1 (n = 11), 64% M, age 40.9 ± 11.5	3T	↑ FC between seed L cerebellum lobule VIII and bilateral middle temporal gyri, R putamen, L cerebellum crus I, and between seed L cerebellum lobule VIIb and R frontal pole (R frontal_mid_orb)
		Age- and gender-matched HC (n = 15), 60% M, age 39.5 ± 14.5	Between- and within-group analyses	↓ FC between seed R cerebellum crus 1 and L middle frontal gyrus and R cerebellum lobule IX
			Clinical measures: disease duration, UMRS (myoclonus severity), FTM-TRS (tremor severity)	No correlation between clinical measures and FC
			Seed-based voxelwise FC analysis
			Seeds: bilateral cerebellum crus I, cerebellum lobule VIIb + IV&V
Jiang	2016	JME (n = 19), 68% F, age 22.7 ± 5.8	3T	↑ ReHo in L paracentral lobule, R precentral gyrus, bilateral thalamus, L anterior cingulate gyrus
		Age- and gender-matched HC (n = 22), 68% F, age 23.1 ± 8.7	Between- and within-group analyses	↓ ReHo in R cerebellum (crus I+II), L middle occipital lobe, R cuneus, L calcarine cortex
			Clinical measures: age of onset, disease duration	(+) correlation between age of onset and ReHo in left paracentral lobule (r = 0.68)
			ReHo analysis
Ozcelik	2021	JME (n = 29), 59% F, age 27.3 ± 7.2	3T	↑ FC between seed mesencephalic reticular formation and bilateral anterior cingulate cortex
		Age- and gender-matched HC (n = 28), 50% F, age 31.3 ± 8.4	Between-group analysis	In photosensitive JME (n = 16): ↑ FC between seed locus coeruleus and bilateral lingual gyri, intracalcarine cortices, occipital poles, L occipital fusiform gyrus
			Seed-based voxelwise FC analysis	N.B. photosensitive JME heb ik niet meegeturfd! Maar wel benoemen in Resultaten en Discussie
			Seeds: 25 regions (bilateral intracalcarine cortices, occipital poles, thalamus)
Zhang	2020	JME (n = 34), 50% F, age 17.4 ± 4.7	3T	↑ EC from precuneus (posterior DMN) to anterior cingulate cortex (anterior DMN), from medial frontal gyrus (anterior DMN) to anterior cingulate cortex (anterior DMN)
		Age- and gender-matched HC (n = 22), 68% F, age 19.2 ± 3.5	Between- and within-group analyses	↓ EC from bilateralangular gyrus (posterior DMN) to medial frontal gyrus (anterior DMN), from angular gyrus (posterior DMN) to angular gyrus (other component; posterior DMN), from angular gyrus (posterior DMN) to precuneus (posterior DMN)
			Clinical measures: age of onset, disease duration, NHS3 total score (seizure severity)	↑ in-weighted degree from medial frontal gyrus to other DM components in State 1, and out-weighted degree from medial frontal gyrus to other DM components in State 2
			ICA, dynamic effective connectivity analysis (multivariate Granger causality analysis)	↓ out-weighted degree from angular gyrus to other DM components in State 1+2, and
			Networks examined: DMN (11 components)	(-) correlation between seizure severity and outweighted degree from angular gyrus to other DM components in state 1 (r = -0.41) and in-out-weighted degree of middle frontal gyrus in State 2 (r = -0.43)
			Temporal properties (fractional windows, numbers of transitions, dwell time)	No difference in temporal properties of effective connectivity between groups
Yang	2022	JME (n = 30), 57% F, age 19.6 ± 4.0	3T	Altered dFC variability in striatal-cortical circuits
		Age- and gender-matched HC (n = 30), 57% F, age 19.8 ± 3.8	Between-group analysis
			Seed-based dFC analysis
			Seeds: 6 seeds in striatum

## Sheet: Tics
First Author	Publication year	Participants	Methods	Main results
Bhikram	2020	TS (n = 39), 80% M, age 37.1 ± 13.1	3T	↑ FC between seed R insula and L inferior and middle temporal gyrus, between seed R orbitofrontal cortex (superior frontal gyrus, orbital) and R anterior cingulate cortex, between seed R putamen and L middle and superior temporal gyrus
		Age- and gender-matched HC (n = 20), 80% M, age 36.9 ± 17.2	Between- and within-group analyses	↓ FC between seed R caudate and R cerebellum crus 1 and L calcarine sulcus
			Clinical measures: YGTSS (tic severity), PUTS (premonitory urge for tics)	(+) correlation between tic severity and FC between seed caudate and superior occipital gyrus, and between seed putamen and precentral and postcentral gyrus
			Seed-based FC voxelwise analysis	(-) correlation between premonitory urge for tics and FC between seed insula and inferior frontal gyrus, between seed orbitofrontal gyrus and precentral and postcentral gyrus, between seed putamen and inferior frontal gyrus
			Seeds: SMA, putamen, orbitofrontal cortex, caudate, insula
Openneer	2020	TS (n = 27) 93% M, age 10.7 ± 1.3	3T	↓ local efficiency and clustering coefficient values in DMN
		Age- and gender-matched HC (n = 40), 75% M, age 10.9 ± 1.0	Between-group analysis
			Clinical measures: YGTSS (tic severity)
			Graph-based network analysis
			Networks examined: somatomotor network, FPN, FPN, VN, subcortical network
Ramkiran	2019	TS (n = 28), 75% M, age 32.4 ± 11.0	1.5T	↑ FC between seeds bilateral caudate, putamen, L pallidum and superior temporal gyrus, medial (middle) temporal gyrus, paracingulate gyrus (anterior and posterior), precuneus, angular gyrus, insula,and between seed L thalamus and R superior temporal gyrus
		Age- and gender-matched HC (n = 28), 68 % M, age 31.5 ± 9.2	Between-group analysis	↓ FC between cerebellum (R lobule 1, L lobule 2) and superior frontal gyrus, middle frontal gyrus
			Seed-to-seed FC analysis, graph-based network analysis	↑ GE in cerebellum (bilateral lobules 3 and 4, vermis 1+2, 4+5, 6, 7, 8, bilateral caudate, putamen, L thalamus
			Seeds: basal ganglia, thalamus, cerebellum	↑ average path length in R pallidum
				↓ average path length in regions of DMN and SN
Fan	2018	TS (n = 23), 65% M, age 34.6 ± 12.3	3T	↑ FC of L dorsal medial prefrontal cortex in DMN
		Gender-matched HC (n = 22), 64% M, age 43.3 ± 8.2	Between-and within-group analyses	↓ FC of L inferior parietal cortex in L FPN
			Clinical measures: YGTSS (tic severity)	↑ FC+ between DMN and L FPN
			ICA	(-) correlation between tic severity and FC within DMN
			Networks examined: DMN, L FPN, R FPN, SMN, SN
Liu	2017	TS (n = 21), 76% M, age 8.7 ± 3.0	3T	↑ ALFF in L calcarine sulcus, L cuneus
		Age- and gender-matched HC (n = 29), 66% M, age 10.1 ± 3.1	Between- and within-group analyses	↓ ALFF was in L cerebellum (9) and L fusiform gyrus
			Clinical measures: disease duration, YGTSS (tic severity)	↓ fALFF was in L insular cortex
			ALFF, fALFF, and ReHo analysis	↓ ReHo in R cerebellum (8, crus 1)
				(+) correlation between disease duration and ReHo of the R cerebellum (r = 0.65)
Wen	2018	TS (n = 29), 79% M, age 8.8 ± 3.1	3T	↓ mean degree, global efficiency, local efficiency, clustering coefficient
		Age-matched HC (n = 37), 68% M, age 11.2 ± 3.6	Between- and within-group analyses	↑ shortest path length
			Clinical measures: disease duration, YGTSS (tic severity)	↑ nodal BC in R orbital inferior frontal gyrus, R insula, R fusiform gyrus, R middle occipital gyrus, R angular gyrus
			Graph-based network analysis	↓ nodal BC in L orbital superior frontal gyrus, R dorsal cingulate gyrus (posterior cingulate cortex), R lingual gyrus, L pallidum
				(+) correlation between tic severity and nodal BC of R parahippocampal gyrus (r = 0.50), L middle temporal gyrus (r = 0.37), L heschl’s gyrus (r = 0.37)
				(+) correlation between disease duration and nodal BC of L Heschl’s gyrus (r = 0.44), R superior frontal gyrus (r = 0.40)
Liao	2017	TS (n = 24), 100% M, age 9.5 ± 2.2	3T	↑ VMHC for bilateral inferior orbitofrontal gyrus, bilateral brainstem (medulla), bilateral ventral striatum (nucleus accumbens and olfactory tubercle)
		Age-matched HC (n = 32), 100% M, age	Between- and within-group analyses	↓ VMHC for bilateral sensorimotor cortex, anterior cingulate cortex, superior temporal gyrus, inferior temporal gyrus
			Clinical measures: YGTSS (tic severity), disease duration, age of onset	(-) correlation between tic severity and VMHC of bilateral anterior cingulate cortex (r = - 0.43)
			VMHC analysis
Greene	2016	TS (n = 42), 81% M, age 12.3 (range: 8-15)	3T	No differences between groups in FC
		Age- and gender-matched HC (n = 42), 81% M, age 12.1 (range: 8-15)	Between group analysis
			Seed-to-seed FC analysis
			Seeds: 264 regions (whole brain)
Tinaz	2015	TS (n = 13), 77% M, age 28.0 ± 6.7	3T	↓ degree in L mid-cingulate, R supramarginal gyrus
		Age- and gender-matched HC (n = 13), 77% M, age 31.4 ± 9.0	Between-and within-group analyses	↑ degree and node strength in R thalamus
			Clinical measures: YGTSS (tic severity), PUTS (premonitory urge for tics)	↑ BC in R dorsal anterior insula and R putamen
			Graph-based network analysis	↓ BC in L SMA and R mid-insula
			Network examined: urge-tic network consisting of 35 nodes	(+) correlation between urge severity and FC between R dorsal anterior insula and bilateral SMA
Ganos	2014	TS (n = 14), 93% M, age 30.6 ± 8.8	3T	↑ ReHo of L inferior frontal gyrus (orbital) during voluntary tic inhibition compared to free ticcing
		Age- and gender-matched HC (n = 15), 87% M, age 31.6 ± 8.9	Within-group analysis (free ticcing vs. voluntary tic inhibition)	(+) correlation between participant ability to inhibit tics in the scanner (r = 0.66) and outside of the scanner (r = 0.70) and ↑ ReHo of L inferior frontal gyrus
			Clinical measures: tic frequency, voluntary tic inhibition, PUTS (premonitory urge for tics)
			ReHo analysis
Tinaz	2014	TS (n = 13), 77% M, age 28.0 ± 6.7	3T	No significant differences between groups in FC
		Age- and gender-matched HC (n = 13), 77% M, age 31.4 ± 9.0	Between- and within-group analyses	No significant correlation between clinical measures and FC
			Clinical measures: YGTSS (tic severity), PUTS (premonitory urge for tics)
			Seed-based voxelwise FC analysis
			Seeds: bilateral sensorimotor cortex ("hand knob area")
Neuner	2014	GLM analysis: TS (n = 10), 80% M, age 32.0 ± 12.1	1.5T	2s before a tic: activation in bilateral SMA, ventral precentral gyrus, postcentral gyrus, parietal operculum
		RSN analysis: TS (n = 16), 69% M, age 32.2 ± 11.2	Within group analysis	1s before a tic: activation in anterior cingulate, putamen, insula, amygdala, cerebellum (crus 2), extrastriatal-visual cortex
		GLM analysis aim: origin and neuronal correlates of tic-generation	GLM analysis regressors: tic onset times and preceding time-bins of 1s duration each to detect prior activation	Tic-onset: activation in thalamus, primary motor and somatosensory cortices and central operculum
		RSN analysis aim: influence of RSN activity on areas involved in tic-generation	RSN analysis regressor: disease severity	(+) correlation between disease severity and network strength in SMA in two distinct networks (r = 0.53 and r = 0.42)
Shprecher	2014	TS (n = 10), 100% M, age 23.5 ± 4.2	3T	↑ FC between the L ACC and L caudate nucleus and R MCC and R caudate nucleus
		Age-matched HC (n = 10), 100% M	Between group analysis
			FC analysis
Cui	2014	TS (n = 17), 76% M, age 10.9 ± 3.0	3T	↓ ALFF in PCC/PCUN and L/R IPL+SPL
		Age- and gender-matched HC (n = 15), 80% M, age 10.8 ± 2.9	Between and within group analyses	↓ fALFF in L/R middle and superior frontal cortices, ACC, L AngGy, SPL
			Clinical measures: disease severity	↑ fALFF in L Put, L/R Thal
			ALFF and fALFF	(+) correlation between disease severity and fALFF in R Thal (r = 0.81)
Church	2009	TS (n = 33), 76% M, age 12.7 (9.9-15.8)	1.5T	Functional connections less mature than those in the age-matched comparison group
		Age-matched HC (n = 42), 57% M, age 12.69 (10.42-15.75)	Between group analysis	Functional connections appear to have graph pattern more similar to 7- to 9-year-olds than their age matched cohort, i.e., incorporation of the dACC/msFC into the fronto-parietal network as is also seen in healthy 7- to 9-year-old children, but not in healthy 10- to 15-year-olds.
		N.B. zelf een chi-square test doen om te kijken of dit gender matched is!	ROI FC analysis
Lou	2020	TS (n = 79), 94% M, age 9.6 ± 2.5	3T	↑ ReHo in L PreCeGy
		Age- and gender-matched HC (n = 63), 84% M, age 9.4 ± 2.2	Between- and within-group analyses	↓ ReHo in R operculum
			Clinical measures: disease severity (YGTSS)	↑ FC of R SFG within L executive control network.
			ICA, ReHo	(-) correlation between disease severity (vocal) and ReHo values of R operculum in frequency bands (0.198–0.25Hz (r = - 0.33)
Tikoo	2020	TS (n = 16), 94% M, age 9.7 ± 2.1	3T	↑ FC in R Thal and L Put, L/R PreCeGy, right cerebellar Crus I, and R PCUN and L frontal medial cortex
		Age-matched controls*, 18% M, age 9.9 ± 1.3	Between- and within-group analyses	↓ FC in R MFG and SPG and R Insu + R STG
		*Controls consisted of children with episodic tension headache who were headache free during MRI scan	Clinical measures: disease severity, OCD severity	(-) correlation between disease severity and FC in R cerebellar crus 1 (r = 0.14)
			ICA, FC analysis	(+) correlation between disease severity and FC in R thalamus (r = 0.14)
				↑ FC in the BGN, SMN, CBN and DMN and lower FC in the FPN and SAN
Worbe	2012	TS (n = 59), 71% M, age 29.9 ± 10.9	3T	↑ Global integrations in GTS for sensorimotor circuits, associative circuits, and limbic circuits
		Age- and gender-matched HC (n = 27), 56% M, age 29.7 ± 11.4)	Between- and within-group analyses	↓ characteristic path length in sensorimotor, associative, and limbic networks
			Clinical measures: disease severity	↑ network strength in sensorimotor, associative, and limbic networks
			ICA, graph-based network analysis	↑ degree in associative and limbic networks
			Networks examined: cortico-basal ganglia networks	↑ local efficiency in associative network
				(+) correlation between disease severity and values of strength (s) and degree in all networks
				(+) correlation between disease severity and values of local efficiency of information transfer in sensorimotor and limbic networks
				(-) correlation between disease severity and characteristic path length in all networks
Zito	2021	TS (n = 48), 79% M,age 30.5 ± 10.3	3T	↓ FC of the right caudate with the bilateral putamen, and of left caudate with bilateral putamen
		Age- and gender-matched HC (n = 51), 65% M, age 30.9 ± 10.4	Between- and within-group analyses	No correlation between disease severity and FC
			Clinical measures: disease severity

## Sheet: Tremor
First Author	Publication year	Participants	Methods	Main results
Li	2020	rET (n = 19), 79% F, age 48.3 ± 13.2	3T	rET: ↑ ReHo in L cerebellum crus 1+2, bilateral inferior temporal cortex, R middle temporal cortex, R inferior frontal gyrus orbital part
		Age- and gender-matched TDPD (n = 24), 83% F, age 53.1 ± 8.5	Between and within group analyses	rET: ↓ ReHo values in R insula, L putamen, R middle cingulate gyrus, L anterior cingulate gyrus, R cerebellum (9)
		Age- and gender-matched HC (n = 25), 84% F, age 49.1 ± 11.8	Clinical measures: tremor severity (rET), motor disability (rET + tPD), age of onset)	tPD: ↑ ReHo in L cerebellum 7b, bilateral crus 1+2
			ReHo	tPD: ↓ ReHo in L superior frontal gyrus (dorsolateral), R middle cingulate gyrus, bilateral precuneus, bilateral SMA
				rET: (+) correlation between age of onset and ReHo in L cerebellum crus 1 (r = 0.59)
				tPD: (-) correlation between motor disability and ReHo in L Put (r = −0.56), R Put (r = −0.61), R Cerebellum crus 2 + lobule 4_5 (r = −0.48), and R SMA (r = −0.57)
Tikoo	2020	ET (n = 25), 56% M, age 68.4 ± 9.7	3T	↓ FC between L dentate nucleus (lobule 8) and SMA, superior frontal gyri (dorsolateral), bilateral middle frontal gyri, superior parietal lobe bilaterally, as well as with L thalamus, L caudate nucleus, L precentral gyrus, L postcentral gyrus
		Age- and gender-matched HC (n = 26), 35% M, age 63.2 ± 10.3	Between and within group analyses	(-) correlation between tremor severity and FC between dentate nucleus and left sensorimotor cortex, SMA, SFG, MFG, and bilateral SPL
			Clinical measures: tremor severity, disease duration	(-) correlation between disease duration and FC between dentate nucleus and L/R PreCeGy, L/R PoCeGy and L Amygd
			Seed based FC analysis	(-) correlation between tremor peak frequency and FC between dentate nucleus and bilateral thalamus and left caudate
				(-) correlation between tremor amplitude and FC between dentate nucleus and bilateral thalamus
				(+) correlation between tremor amplitude and FC between dentate nucleus and bilateral crus 1
Chen	2019	TDPD (n = 24), 75% M, age 63.0 ± 5.7	3T	↓ ReHo values in anterior cingulate cortex
		Age- and gender-matched HC (n = 23), 52.2% M, age 61.4 ± 8.5	Between and within group analyses	↓FC between ACC and L olfactory cortex, R superior parietal gyrus, and R precuneus
			Clinical measures: MMSE	No significant correlations between clinical measures and imaging measures
			ReHo, Seed based FC Analysis
Nigro	2019	TDPD (n = 16), 81% M, age 66.1 ± 7.2	3T	↑ overall FC strength
			Within group analysis (effect of apomorphine treatment)	Reorganization of modular structure of basal ganglia and fronto-striatal modules
			Clinical measures: tremor score (UPDRS)	↑ participation coefficient by SMA, PreCeGy PostCeGy
			Graph theory
Dirkx	2020	PD with DOPA-resistant tremor (n = 14), 79% m, age 61.2 ± 4.3	3T	DOPA-resistant tremor: ↑ tremor-related activity in non-dopaminergic areas (cerebellum)
		Age- and gender-matched PD with DOPA-responsive tremor (n = 20), 55% F, age 65.3 ± 2.1	EMG-fMRI	DOPA-responsive tremor: ↑ tremor-related activity in thalamus and secondary SoSeCo
			Within group analysis (DOPA-resistant vs DOPA-responsive tremor ) across treatment sessions	DOPA-responsive tremor: ↑ effect of levodopa inhibition of tremor-related thalamic responses compared to DOPA-resistant tremor
			Treatment: placebo vs 200/50 mg dispersible levodopa/benserazide
			Crossover, double-blind, counterbalanced design
Benito-Leon	2019	ET (n = 23), 52% F, age 63.3 ± 13.4	3T	↓ small-worldness values at the global level
		Age- and gender-matched HC (n = 23), 57% F, age 61.1 ± 13.1	Between and within group analyses	↑ global efficiency, cost and degree, and a shorter average path length in L IFG, R ITG, R inferior lateral occipital cortex, L paracingulate, L/R Precun, L LingGy, R Hipp, L Amygd, L/R nucleus accumbens bilaterally, and L MTG.
			Clinical measures: disease duration, disease severity	↑ local efficiency and clustering coefficient values in L/R frontal medial cortex, subcallosal cortex, PCC, L/R parahippocampal gyri, R LingGy, R cerebellar flocculus, R postcentral gyrus, R cerebellum
			Graph theory analysis	↓ average path length in R intracalcarine cortex, L orbitofrontal cortex showed a shorter average path, and incr betweenness centrality in L frontal operculum and R planum polare
				No relationship between any graph theory metric and tremor severity or duration was observed
Hu	2019	TDPD (n = 16), 63% F, age 58.9 ± 10.3	3T	↑ ReHo in R nucleus accumbens, R parahippocampal gyrus, R superior temporal gyrus, R orbital frontal gyrus
		Age- and gender-matched HC (n = 24), 50% F, age 59.1 ± 4.5	Between and within group analyses	↓ ReHo in bilateral middle and superior occipital gyrus
			Clinical measures: UDPRS tremor score	No correlation between clinical measures and network measure
			ReHo analysis
Tuleasca	2020	ET (n = 15), 80% F, age 70.0 (range 51–79)	3T	↓ ocurrences "cerebello-visuo-motor” networks (cerebellum lobule VI and VIIIa bilaterally, bilateral fusiform gyrus, bilateral primary sensorymotor cortex)
		HC (n = 12), 58% F, age 69.4 (range 60–83)	Between and within group analyses	↑ occurrences of “thalamo-visuo-motor” (cerebellum lobule VI, bilateral fusiform gyrus, bilateral primary sensorymotor cortex, L thalamus, bilateral caudate, R putamen, R globus pallidus) and “basal ganglia and extrastriate” (R cerebellum VIIIa, fusiform gyrus, R superior parietal lobule, R primary somatosensory cortex, R insula, R putamen) networks
			Clinical measures: tremor scores	(-) correlations between ADL, QUEST, and head tremor scores and occurences of thalamo-visuo-motor pattern occurences (all spearman's rank correlation coefficients <0.05)
			dFC analysis
Tuleasca	2018	ET (n = 17), age 70.1 years (range 49–82 years)	3T	↑ FC between brainstem (visuele inspectie: mesencephalon, medulla, motor cerebellum (lobule 5), bilateral thalamus, L SMA and red nucleus (brainstem)
		Age-matched healthy controls (n = 12), 69.3 (range 59–83)	Between group analysis	↑ FC between brainstem, posterior insula, bilateral thalamus, L SMA
			ICA, FC analysis
Hou	2018	TDPD (n = 21), 57% M, age 51.4 ± 7.7	3T	↓ FC between bilateral anterior putamen and Rectus R and between R posterior putamen and L putamen
		Age- and gender-matched healthy controls (n = 35), 54% F, age 49.6 ± 7.7	Between group analysis	↑ FC between L anterior caudate and L fusiform, between R anterior putamen and R calcarine, and between L posterior putamen and R cerebellum (6)
			FC Analysis	↑ FC between bilateral cerebellar lobule V-VIII and L SMA, and between R cerebellar crus I+II and L paracentral lobule
Li	2018	TDPD (PD with tremor-WG) (n = 12), 75% M, age 62.2 ± 7.7	3T	↓ DC and ReHo, and ↑ enhanced ALFF in cerebrocerebellum
		Age- and gender-matched PD with tremor-TAG (n = 14), 57% M, age 65.8 ± 6.1	Between group analysis	↑ ReHo and ALFF in spinocerebellum
		Age- and gender-matched PD with tremor-SAG (n = 13), 54% M, 62.9 ± 5.0	DC, ReHo, ALFF	Changes in the ReHo value in the precentral gyrus and SMA
				↑ DC, ReHo and/or ALFF in DMN (precuneus, cuneus, hippocampus, inferior parietal lobule), visual areas, and insula
				↓ ReHo and ALFF in PFC
Wang	2018	h-ET (n = 20), 65% F, age 51.0 ± 12.1 (hand and head tremor)	3T	h-ET: ↑ ALFF in bilateral cerebellum (crus II), vermis (4,5) L/R caudate, R MTG, L IPL
		a-ET (n = 27), 59 % M, age 45.0 ± 14.4 (arm tremor)	Between and within group analyses	h-ET: ↓ ALFF in R putamen, L precentral gyrus and L postcentral gyrus
		Age- and gender-matched HC (n = 27), 56% M, age 45.8 ± 14.1	Clinical measures: age of onset, disease duration, TRS	a-ET: ↑ ALFF in R thalamus, R MTG, R middle frontal gyrus, R IPL
			ALFF analysis	a-ET: ↓ ALFF in L precentral gyrus, L postcentral gyrus, L SMA, L insula
				h-ET: (+) correlation between age of onset and ALFF in L precentral gyrus (r = 0.51)
				h-ET: (-) correlation between disease duration and ALFF in L precentral gyrus (r = -0.51)
				h-ET: (+) correlation between TRS and TRS-A&B and ALFF in L cerebellum VIII (r = 0.66 and 0.72, respectively)
				h-ET: (+) correlation between TRS and TRS- A&B and ALFF in R cerebellum VI (r = 0.51 and 0.54, respectively)
Hu	2017	TDPD (n = 25), 52% F, age 60.3 ± 11.1	3T	↑ FCD in R cerebellum posterior lobe (6, 7b, 8), L superior frontal gyrus and R fusiform gyrus
		Age- and gender-matched HC (n = 26), 65% F, age 59.8 ± 7.0	Between group analyses	↑FC between seed L cerebellum anterior lobe (4,5) and R orbital superior frontal gyrus and R superior frontal gyrus
			Functional connectivity density (FCD) analysis, seed based FC analysis	↓FC between seed R superior frontal gyrus and L posterior cingulate, and between seed R middle frontal gyrus and L cerebellum posterior lobe (8)
Mueller	2017	ET (n = 19), 79% M, age 55.5 ± 19.2	1.5T	↑ EC in bilateral primary motor cortex, anterior cingulate cortex
		HC (n = 23), age 50.9 ± 18.0	Between and within group analyses	↓ EC bilateral cerebellum (crus 1)
			Clinical measures: TRS-A&B&C (tremor severity)	(+) correlation between TRS and EC in bilateral putamen r = 0.91)
			General and selective functional connectivity analysis	(+) correlation between TRS and SC between R putamen and L VIM (r = 0.89) and R VIM (r = 0.87)
				(+) correlation between TRS and SC between pre-SMA and putamen (r = 0.89)
Ma	2017	TDPD (n = 12), 67% F, age 62.6 ± 8.7	3T	↓ bilateral putamen, bilateral caudate, bilateral pallidum, bilateral cerebellum 4+5, bilateral superior temporal and middle temporal gyrus
		Age- and gender-matched (n = 22), 55% M, age 65.1 ± 5.0	Between-group analyses
			Clinical measures: tremor subscale scores, Hoehn and Yahr stage, disease duration
			Functional connectivity strength
Lenka	2017	PWT (n = 10), 100% M, age 50.6 ± 7.8	3T	↑ path length
		Age- and gender-matched HC (n = 10), 100% M, age 51.7 ± 8.6	Between and within group analyses	↓ clustering coefficient in L medial cerebellum(intermediate zone), R medial cerebellum, L posterior parietal cortex (inferior and superior parietal lobule), R dorsolateral prefrontal cortex (middle frontal gyrus)
			Clinical measures: TRS (writing and drawing)	(-) correlation between TRS score and clustering coefficient of L medial cerebellum (r = -0.87), R medial cerebellum (r = -0.74) and L posterior parietal cortex (r = -0.55)
			Graph theory analysis
Gu	2016	TDPD (PD with rest tremor) (n = 22), 68% M, age 58.8 ± 7.6	3T	↑ degree centrality, betweenness centrality and participation coefficient in the bilateral thalami
		Age- and gender-matched HC (n = 45), 53% M, age 57.0 ± 10.0	Between and within group analyses	↑ FC between bilateral putamen and thalamus
			Clinical measures: TRS (writing and drawing)	(+) correlation between UDPRS total tremor score and degree centrality for L thalamus (r = 0.56) and R thalamus (r = 0.47)
			Graph theory analysis and seed based functional connectivity analysis	(+) correlation between UDPRS total tremor score and participation coefficients of L thalamus (r = 0.56)
				(+) correlation between UPDRS Part II score (motor aspects of daily living) and FC between thalamus and putamen (r = 0.59)
Dirkx	2017	TDPD (n = 15), 53% F, age 56 ± 2	3T	Dopaminergic medication: ↓ amplitude-related activity in VIM, and ↓ onset-related activity in the GPe.
			Between sessions (ON and OFF dopaminergic medication) analysis
			ROI brain activity
Lenka	2017	ET (n = 30), 63% M, age 45.4 ± 13.7	3T	↑FC between bilateral thalami and R cerebellar lobules (4, 5, 6, 9) and L cerebellar lobules (8,9)
		Age- and gender-matched HC (n = 30), 67% M, age 43.4 ± 9.2)	Between and within group analyses	↓ FC between L precentral gyrus and R cerebellar lobule (8, 10), and between L postcentral gyrus and R superior frontal gyrus
			Clinical measures: TRS-A&B; subscores of head, voice, and upper and lower limb tremor; tremor duration	(+) correlation between TRS score and FC between bilateral thalami and R cerebellar lobule 9 (r = 0.75)
			Seed based FC analysis	(-) correlation between TRS score and FC between FC between L postcentral gyrus with R cerebellar crus I (r = -0.57)
Wang	2016	TDPD (n = 12), 67%F, age 62.6 ± 8.71	3T	↑ FC between STN and L cerebellum (4+5, 6)
		Age- and gender-matched HC (n = 22), 45% F, age 65.1 ± 5.0	Between group analysis	↓ FC between bilateral STN and bilateral middle frontal lobes, L superior parietal lobe, R angular gyrus
			Seed based FC analysis
Benito-León	2016	OT (n = 13), 85% F, age 65.5 ± 14.3	3T	↑ FC in bilateral anterior lobe of cerebellum (culmen: lobule + vermis 4,5) L lingual gyrus, R medial frontal gyrus (superior frontal gyrus orbital), R fusiform gyrus
		Age- and gender-matched HC (n = 13), 85% F, age 63.8 ± 14.3	Between and within group analyses	↓ FC in R subcallosal gyrus (inferior frontal region orbital part) L middle frontal gyrus, R inferior frontal gyrus (frontal sup orb), R middle frontal gyrus, R middle temporal gryus
			Clinical measures: disease duration	(+) correlation between disease duration and FC in R superior frontal gyrus (beta = 0.56)
			ICA, FC analysis	(-) correlation between disease duration and FC in L anterior lobe of cerebellum (beta = -0.98), in R middle occipital gyrus (beta = -1.18), in L supramarginal gyrus
Wen	2016	TDPD (n = 26): rPD (n = 12), 67% M, age 60.8 ± 7.02; IPD (n = 14), 57% F, age 61.4 ± 7.8	3T	↑ ReHo in L cerebellum (6), R cerebellum (crust1), R postcentral gyrus, R middle temporal gyrus, R cerebellum (4, 5)
		Age- and gender-matched HC (n = 31), 52% F, age 59.6 ± 7.7	Between and within group analyses	↓ ReHo in R superior temporal gyrus, R middle frontal gyrus, R superior parietal gyrus, R inferior frontal gyrus (triangular), R precentral gyrus
			Clinical measures: UPDRS (tremor score)	(-) correlation between tremor scores and ReHo in R caudate (r = -0.84) and R precuneus (r = -0.78)
			ReHo analysis	(+) correlation between tremor scores in L inferior parietal lobule (r = 0.84), L cerebellum anterior lobe (4_5) (r = 0.73) and cerebellum vermis 3 (r = 0.79)
Karunanayaka	2016	TDPD (n = 15), 60% F, age 61.7 ± 6.7	3T	No significant differences in DMN activity between groups
		Age- and gender-matched HC (n = 24), 54% F, age 57.8 ± 7.4	Between group analysis
			ICA, FC analysis, network of interest: DMN
Vervoort	2016	TDPD (n = 16), 56% F, age 55.3 ± 8.0	3T	↑ FC between seed R inferior parietal lobule and R premotor cortex, R primary motor cortex, L primary motor cortex, and between seed L pedunculopontine nucleus and L premotor cortex, pre-SMA
		Age- and gender-matched HC (n = 18), 72% M, age 58.1 ± 9.2	Between group analysis	↓ FC between seed R thalamus (projecting to premotor cortex) and L thalamus (projecting to premotor cortex)
			ROI FC analysis, whole-brain FC	↑ FC between occipitotemporal areas and precentral gyrus
				↓ FC between middle temporal gyrus and areas in the frontal lobe, between insula and primary somatosensory cortex, and between the postcentral gyrus (Rolandic region) and occipital lobe areas
Yin	2016	ET (n = 22), 50% M, age 46.4 ± 14.2*	3T	↓ ALFF in R cerebellar vermis 9, bilateral cerebellar lobule 9, R crus 1
		Age- and gender-matched HC (n = 23), 52% M, age 47.2 ± 12.8	Between and within group analyses	↑ ALFF in bilateral pre- and post-central gyrus, R SMA, L paracentral lobule, L precuneus, L inferior frontal lobe (IFG triangular)
		*Gender and age statistics given for originally included ET cohort (n = 24)	Clinical measures: UPDRS (tremor score)	(+) correlation between disease duration and ALFF in R precentral gyrus (r = 0.67)
			ALFF analysis	(-) correlation between disease duration and ALFF in R cerebellar tonsil (r = -0.56)
Zhang	2016	TDPD (n = 42), 60%M, age 60.3 ± 7.8	3T	↑ FC between seed L Vim nuclei (thalamus) and bilateral globus pallidus, L cerebellum declive (vermis 6) , R cerebellum anterior lobe dentate (crus I+II) + culmen (vermis 4_5 + lobule 4_5)
		Age- and gender-matched HC (n = 42), 57% M, age 62.1 ± 8.0	Between and within group analyses	(+) correlation between tremor scores and FC between L Vim nucleus and L primary motor cortex, R cerebellum anterior lobe (dentate), L postcentral gyrus, L cerebellum posterior lobe (tonsol), and R cerebellum anterior lobe (uvula)
			Clinical measures: UPDRS (tremor score)
			ROI FC analysis
			ROI: bilateral Vim nuclei
Jiang	2016	TDPD (n = 15), 60% M, age 64.2 ± 8.9	3T	↑ ReHo in the R superior medial prefrontal cortex , R super frontal gyrus (dorsolateral), L angular gyrus, L inferior parietal lobule, and L cerebellum_3
		Age- and gender-matched HC (n = 17), 53% M, age 63.7 ± 5.2	Between group analysis	↓ ReHo in the L inferior temporal gyrus, L fusiform gyrus and L cerebellum (8)
			ReHo analysis
Benito-León	2015	ET (n = 23), 52% F, age 63.3 ± 13.4	3T	↑ FC in R postcentral gyrus, L superior parietal lobule, L supramarginal gyrus, R inferior temporal gyrus, L posterior lobe of cerebellum (9)
		Age- and gender-matched HC (n = 22), 55% F, age 60.6 ± 13.2	Between and within group analyses	↓ FC in L brainstem (pons), R anterior lobe of cerebellum (culmen: vermis 4+5 & lobule 4+5), R superior temporal gyrus, R middle frontal gyrus, posterior lobe of cerebellum (declive: vermis 6)
			Clinical measures: disease duration, disease severity	(+) correlation between disease severity and FC in L fusiform gyrus (beta = 0.76), and between disease duration and FC in L middle temporal gyrus (beta = 0.92)
			ICA, FC analysis	(-) correlation between disease duration and FC in L fusiform gyrus (beta = -0.92), L medial frontal gyrus (beta = -0.80), L limbic lobe (beta = -0.78)
				Relative to HC, ET patients showed increased connectivity in RSNs involved in cognitive processes (DMN and frontoparietal networks) and decreased connectivity in the cerebellum and visual networks.
Fang	2015	ET (n = 26), 73% M, age 47.3 ± 11.3	3T	↑FC between seed L VIM and bilateral primary and supplementary motor cortices
		Age- and gender-matched HC (n = 26), 73% F, age 43.4 ± 14.4	Between group analysis	↓ FC between seed L VIM (thalamus) and bilateral cerebellum anterior lobe (4, 5), R cerebellum posterior lobe (6), L cerebellum posterior lobe (VIII and dentate: crus I+II), R medial dorsal nucleus (thalamus)
			Clinical measures: age of onset, disease duration, TRS-A&B&C
			Seed based FC analysis
			Seed: L VIM
Fang	2015	ET (n = 35), 63% M, age 46.8 ± 11.3	3T	↑ FC in R precentral gyrus (SMN), bilateral insula (SN), bilateral SMA
		Age- and gender-matched HC (n = 35), 63% F, age 44.4 ± 11.7	Between and within group analyses	↓ FC in bilateral posterior cerebellar lobules 6, bilateral cerebellar lobules crus I, left anterior cerebellar lobule 5 (CN)
			Clinical measures: TRS-A&B	↑ FC between the anterior and posterior default mode network
			ICA, FC analysis	↓ FC between cerebellum network and sensorimotor and posterior default mode networks
				(+) correlation between tremor scores and FC in bilateral precentral gyrus, bilateral postcentral gyrus
				(-) correlation between tremor scores and FC in bilateral anterior cerebellar lobules 4&5 and L posterior lobule 6
Chen	2015	TDPD (n = 12), 67% F, age 62.6 ± 8.71	3T	↑ ALFF values in R cerebellar lobule VIII, R superior frontal gyrus
		Age- and gender-matched HC (n = 22), 45% F, age 65.1 ± 5.0	Between group analyses
			ALFF analysis
Zhang	2015	PD with tremor (n = 16), 56% M, age 60.5 ± 11.8	1.5T	↓ network local efficiency
		Age- and gender-matched HC (n = 20), 55% M, age 65.1 ± 5.0	Between and within group analyses	↑ network global efficiency
			Clinical measures: disease duration, UPDRS, UPDRS-III (tremor score)	(-) correlation between tremor score and network local efficiency (r = -0.57)
			Graph-based network analysis
			Functional network nodes were defined using brain atlas with 264 functional areas (cortex, subcortex and cerebellum)
Ma	2015	TD (n = 25), 52% M, age 61.2 ± 7.5	3T	↑ FC between seed bilateral DN (crus I+II) and bilateral cerebellar anterior lobe (4+5), L inferior temporal lobe, the R inferior frontal gyrus orbitar part, R parahippocampal
		Age- and gender-matched HC (n = 25), 60% M, age 63.5 ± 7.8	Between group analyses	↓ FC between bilateral DN and L caudate, R thalamus, bilateral inferior frontal gyrus triangular part, and R superior parietal lobule
			Seed based FC analysis
			Seed: bilateral dentate nucleus
Gallea	2015	ET (n = 19), 63% M, age 50.4 ± 15.0	3T	↓ ALFF in bilateral SMA proper
		Age- and gender-matched HC (n = 19), 63% M, age 50.1 ± 16.4	Between and within group analyses	(+) correlation between tremor frequency and ALFF in bilateral SMAs proper and precentral gyri (including M1 hand area)
			Clinical measures: TRS-B, disease duration, values quantifying wrist extension	(+) correlation between disease duration and ALFF in the precentral gyri and R pre-SMA
			ALFF analysis	(-) correlation between tremor severity and ALFF in bilateral SMAs proper and bilateral precentral gyri (including M1 hand area)
Zhang	2015	TDPD (PD with tremor) (n = 16), 56% M, age 60.5 ± 11.8	1.5T	↑ WDC in R middle frontal gyrus, L superior frontal gyrus (dorsolateral) , L precuneus, R precentral/postcentra gyrus
		Age- and gender-matched HC (n = 20), 55% M, age 65.1 ± 5.0	Between and within group analyses	↓ WDC in L cerebellum anterior lobe (vermis 4_5 )and bilateral thalamus
			Clinical measures: disease duration, UPDRS, UPDRS-III (tremor score), H-Y score	↑ FC between seed R triangular inferior frontal gyrus and R middle frontal gyrus and L paracentral lobule, between seed L superior frontal gyrus (dorsolateral) and R inferior temporal gyrus and L precuneus, between seed R middle frontal gyrus and L SMA
			Graph-based network analysis, seed based whole brain FC analysis	↓ FC between seed L vermis (4,5 )and L postcentral gyrus, between seed R middle frontal gyrus and pons and L midbrain, between seed L precuneus and L insula
			Seeds: seven regions found to be different between groups using WDC	↑ local and global efficiency in tremor-related network
				(+) correlation between disease duration and FC between seed L superior frontal gyrus and R inferior temporal gyrus (r = 0.72), between tremor score and R inferior frontal gyrus and R middle frontal gyrus (r = 0.69), and between H-Y score and FC between seed R calcarine fissue and L cuneus (r = 0.69)
				(+) correlation between tremor score and network global efficiency (r = 0.56)
Hu	2015	TDPD (n = 21), 52% M, age 56.5 ± 13.2	3T	↓ VMHC in bilateral posterior lobe of the cerebellum (vermis 9 en lobule 9)
		Age- and gender-matched HC (n = 26), 65% M, age 58.8 ± 7.8	Between and within group analyses	(-) correlation between tremor scores and VMHC values in bilateral posterior lobe of the cerebellum
			Clinical measures: tremor score, disease duration, UPDRS-III score, Hoehn and Yahr scale score
			VMHC analysis
Zhang	2015	TDPD (n = 20), 50% F, age 54.6 ± 12.6	3T	↑ ReHo in bilateral angular gyrus, R middle cingulate cortex, L middle frontal gyrus, R amygdala, L pallidum
		Age- and gender-matched HC (n = 26), 58% F, 59.3 ± 7.2	Between group analysis	↓ ReHo in left postcentral gyrus, R insula, L inferior occipital cortex, L cerebellum 4+5, vermis 4+5
			ReHo analysis
Fang	2013	ET (n = 20), 60% M, age 50.3 ± 14.2	3T	↓ ReHo in bilateral cerebellum 4+5, L cerebellum 6, L brainstem (inferior olivary nucleus -> medulla), L thalamus, bilateral insula
		Age- and gender-matched HC (n = 20), 60% M, age 50.3 ± 14.2	Between group analysis	↑ ReHo in bilateral middle frontal gyrus, L SMA, L superior frontal gyrus orbital part, L inferior frontal gyrus triangular part, L precentral gyrus
			Clinical measures: age of onset, disease duration, TRS-A&B&C scores
			ReHo analysis
Popa	2012	ET (n = 11), 73% M, age 51.5 ± 11.8	3T	↓FC between bilateral cerebellar lobules VI ad VIII, dentate nuclei (crus 1+2), thalami, basal ganglia (niet specifieker in artikel dus heb ik obv visuele inspectie alleen putamen geturfd), precentral gyri, postcentral gyri, and SMA
		Age- and gender-matched HC (n = 11), age 51.8 ± 14.0	Between group analysis	↓ FC between cerebellar vermis and bilateral cerebellar vermis (geen specifieke regio benoemd dus obv visuele inspectie gekozen voor vermis 4_5), precuneus, anterior cingulate cortices, middle frontal gyri, and superior posterior parietal areas
			FC analysis
Li	2021	ET (n = 45), 60% F, age 48.6 ± 14.7	3T	↓ clustering coefficient, global efficiency, local efficiency
		Age- and gender-matched HC (n = 79), 63% F, age 49.6 ± 10.1	Between and within group analyses	↑ characteristic path length
			Clinical measures: age of onset, disease duration, MSSE, TRS-A&B&C, HDRS	↓ NE in bilateral Rolandic operculum, L superior frontal gyrus (drosolateral), R Precentral gyrus, bilateral posterior cingulate gyrus, bilateral supramarginal gyrus
			Graph theory analysis	(+) correlation between age of onset and nodal efficiency of L+R precentral gyrus (r = 0.39 and 0.44, respectively)
				(-) correlation between disease duration and nodal efficiency of L+R precentral gyrus (r = -0.39 and -0.43, respectively)
Duan	2021	ET (n = 49), 65% M, age 47.1 ± 12.7	3T	↑ ReHo in bilateral superior prefrontal gyrus, L cuneus, L insular cortex, R precentral cortex
		Age- and gender-matched HC (n = 43), 63% M, age 46.9 ± 14.7	Between group analyses	↓ ReHo in R cerebellum IV-V, bilateral cerebellum VIII, L cerebellum crus 1, L cerebellum VI
			ReHo and FC analysis	↑ FC between SMA and R precentral cortex, L and R precentral cortex
				↓ FC between bilateral cerebellum lobules IV-V and bilateral precentral cortex, bilateral cerebellum lobules VI and bilateral precentral cortex, bilateral middle prefrontal cortices and bilateral cerebellum lobules IX, between R cerebellum lobules IV-V and L cerebellum lobules VIII.
Wang	2020	TDPD (n = 21), 62% M, age 61.2 ± 7.5	3T	↓ FC between R frontoinsular cortex and L insular cortex and bilateral ACC
		Age- and gender-matched HC (n = 18), 50% M, 60.8 ± 6.2	Between and within group analyses	(+) correlation between HAM-D and FC between rFIC and L insular cortex (r = 0.50)
			Clinical measures: tremor score, rigid score, MMSE, MoCA, HAM-D, HAM-A, UPDRS
			ROI FC analysis, ROI: R frontoinsular cortex
Nicoletti	2020	ET (n = 23), 57% M, age 71.6 ± 10.5	3T	Altered connectivity within the cortical sensory-motor network and between cerebral cortex and cerebellum
		Age- and gender-matched HC (n = 23), 52% F, 70.3 ± 5.3	Between and within group analyses	(-) correlation between tremor severity and FC between primary motor cortex and bilateral premotor areas, bilateral SMA, right thalamus and cerebellum bilateral crus 1 and lobule VI; left crus 2
			Clinical measures: disease duration, TRS-A&B	(+) correlation between tremor severity and FC between primary motor cortex and bilateral posterior parietal areas, and FC between thalamus and bilateral cerebellum
			Seed-based FC analysis, ROI: R frontoinsular cortex
Li	2020	ET (n = 50), 68% F, age 46.4 ± 14.1	3T	↑ ALFF in R cerebellum (lobule III and Vermis 3)
		Age- and gender-matched HC (n = 25, 68% F, 49.9 ± 12.6	Between- and within-group analyses	↓ ALFF in R inferior orbitofrontal gyrus, bilateral caudate, L putamen, R inferior temporal gyrus
			Clinical measures: TRS-A&B&C, MSSE, age of onset, disease duration	↑ fALFF in bilateral cerebellum (lobule VI and crus1)
			ALFF and fALFF analysis	↓ fALFF values in bilateral putamen and L middle occipital gyrus
				No correlation between clinical measures and ALFF and fALFF values
Zhu	2021	TDPD (n = 29), 55% M, age 64.0 ± 7.7	3T	↑ FC between dSMN and IFPN (state 2), between dSMN and rFPN (state 3)
		HC (n = 20), 80% M, age 64.4 ± 8.1	Between-group analysis
			ICA, dynamic FC analysis, graph theory analysis
			Networks of interest: basal ganglia, default mode network, dorsal somatomotor network, ventral somatomotor network, left frontoparietal network, R frontoparietal network
Gallea	2016	OT (n = 17), 71% F, age 63.7 ± 10.9	3T	↑ ALFF in R Cerebellum_IX
		Gender-matched HC (n = 17)	Between-group analysis	↑ ALFF in L Cerebellum_IX
			ALFF, seed based FC	↑ ALFF in R SMA
				↑ ALFF in L SMA
				↑ ALFF in L vermis III
				↑ ALFF in R vermis III
				↑ ALFF in L vermis IV-V
				↑ ALFF in R vermis IV-V
				↑ FC between bilateral seed cerebellum_VI and bilateral SMA and precentral gyrus
Helmich	2011	TDPD (n = 13), 57% M, age 58.0 ± 2.0	3T	↑ FC between left precentral gyrus and left pallidum and putamen
		Age- and gender-matched HC (n = 36), 50% M, 57.0 ± 1.0	Between-group analysis
			Seed based FC analysis
Kato	2022	ET (n = 15), 73% M, age 72.8 ± 5.4	3T	↓ FC in SMN, VN, visuo-spatial network
		Age- and gender-matched HC (n = 36), 73% M, 73.4 ± 4.7	Between- and within-group analyses	(-) correlation between CRST and FC in left precentral gyrus (r = -0.55)
			ICA
			12 RSN examined: DMN (2x), SN, left ECN, right ECN, SMN, VN, visuospatial network, FPN, LN precuneus network, CN
Basaia	2022	TDPD (n = 32), 59% M, age 61.0 ± 7.2	3T	↑ SFC in medial orbitofrontal gyri, left superior and right inferior temporal gyri, parahippocampal cortex, left putamen, left globus pallidus, subthalamic nucleus, cerebellum lobule IX, pontomedullary junction
		Age- and gender-matched HC (n = 60), 52% F, 61.8 ± 8.9	Between-group analysis	↓ SFC in middle frontal gyrus and dorsal-lateral prefrontal cortex, paracentral lobule, posterior cingulate cortex, left inferior parietal cortex, precuneus, cuneus, superior frontal gyrus, anterior cingulate gyrus, right supramarginal gyrus, right inferior parietal cortex, right superior and middle temporal gyri (posterior cingulate cortex, left inferior parietal cortex and precuneus)
			Stepwise FC (SFC)
			Seed: cerebellum
Bagarinao	2022	PD (n = 99), 56% F, age 67.4 ± 9.1	3T	Tremor scores mainly correlated with cerebellar connector hubs, whereas PIGD scores primarily correlated with sensorimotor connector hubs
		Age- and gender-matched HC (n = 99),61% F,67.8 ± 8.5	Between-group analysis
			Functional connectivity overlap ratio
Quarantelli	2022	ET (n = 16), 56% M, age 72.3 ± 8.8	3T	Unlike in ET, in PD nigrostriatal innervation loss correlates with a decrease in the FC within the sensorimotor network and between the sensorimotor network and the superior temporal cortices
		TDPD (n = 32), 72% M, age 64.8 ± 7.4	Within-group analysis
			ROI FC analysis
